# Supplementary material for: 6-Benzyl-2-[(triphenyl-λ5-phosphanyl­idene)amino]-4,5,6,7-tetra­hydro­thieno[2,3-c]pyridine-3-carbonitrile
Source: Acta Crystallogr Sect E Struct Rep Online. 2011 Sep 3;67(Pt 10):o2548. doi: 10.1107/S1600536811035082 (PMC3201343; doi:10.1107/S1600536811035082)
Supplement: Supplementary file 1 [file e-67-o2548-sup1.cif]

##############################################################################
#                                                                            #
# This CIF contains the data in a paper accepted for publication in          #
# Acta Crystallographica Section E. It conforms to the requirements of       #
# Notes for Authors for Acta Crystallographica Section E, and has been       #
# peer reviewed under the auspices of the IUCr Commission on Journals.       #
#                                                                            #
# Full details of the Crystallographic Information File format               #
# are given in the paper "The Crystallographic Information File (CIF):       #
# a New Standard Archive File for Crystallography" by S. R. Hall, F. H.      #
# Allen and I. D. Brown [Acta Cryst. (1991), A47, 655-685].                  #
#                                                                            #
# The current version of the core CIF dictionary is obtainable from          #
# ftp://ftp.iucr.org/pub/cif_core.dic.                                       #
#                                                                            #
# Software is freely available for graphical display of the structure(s)     #
# in this CIF. For information consult the CIF software page                 #
# http://www.iucr.org/resources/cif/software.                                #
#                                                                            #
# This file may be used for bona fide research purposes within the           #
# scientific community so long as proper attribution is given to the journal # 
# article from which it was obtained.                                        #
#                                                                            #
##############################################################################
data_I
_audit_creation_method     SHELXL-97
_chemical_name_systematic
;
6-Benzyl-2-[(triphenyl-\l^5^-phosphanylidene)amino]-4,5,6,7-
tetrahydrothieno[2,3-<i>c</i>]pyridine-3-carbonitrile
;
_chemical_name_common     ?
_chemical_formula_moiety     'C33 H28 N3 P S'
_chemical_formula_sum     'C33 H28 N3 P S'
_chemical_formula_iupac     'C33 H28 N3 P S'
_chemical_formula_weight     529.61
_chemical_melting_point     463
_symmetry_cell_setting     monoclinic
_symmetry_space_group_name_H-M     'P 21/c'
_symmetry_space_group_name_hall     '-P 2ybc'
loop_
    _symmetry_equiv_pos_as_xyz
    'x, y, z'
    '-x, y+1/2, -z+1/2'
    '-x, -y, -z'
    'x, -y-1/2, z-1/2'
_cell_length_a     8.926(4)
_cell_length_b     27.537(12)
_cell_length_c     11.719(5)
_cell_angle_alpha     90.00
_cell_angle_beta     101.970(4)
_cell_angle_gamma     90.00
_cell_volume     2818(2)
_cell_formula_units_Z     4
_cell_measurement_reflns_used     6648
_cell_measurement_theta_min     2.73
_cell_measurement_theta_max     27.50
_cell_measurement_temperature     296(2)
_exptl_crystal_description     Block
_exptl_crystal_colour     Yellow
_exptl_crystal_size_max     0.23
_exptl_crystal_size_mid     0.15
_exptl_crystal_size_min     0.14
_exptl_crystal_density_diffrn     1.248
_exptl_crystal_density_meas     ?
_exptl_crystal_density_method     'not measured'
_exptl_crystal_F_000     1112
_exptl_absorpt_coefficient_mu     0.198
_exptl_absorpt_correction_type     multi-scan
_exptl_absorpt_process_details     '(SADABS; Sheldrick, 1996)'
_exptl_absorpt_correction_T_min     0.965
_exptl_absorpt_correction_T_max     0.973
_exptl_special_details     ?
_diffrn_ambient_temperature     296(2)
_diffrn_radiation_type     MoK\a
_diffrn_radiation_wavelength     0.71073
_diffrn_radiation_source     'fine-focus sealed tube'
_diffrn_radiation_monochromator     graphite
_diffrn_measurement_device_type     'Bruker SMART CCD'
_diffrn_measurement_method     'CCD Profile fitting scans'
_diffrn_detector_area_resol_mean     ?
_diffrn_reflns_number     25582
_diffrn_reflns_av_R_equivalents     0.0783
_diffrn_reflns_av_sigmaI/netI     0.0484
_diffrn_reflns_theta_min     2.73
_diffrn_reflns_theta_max     27.50
_diffrn_reflns_theta_full     27.50
_diffrn_measured_fraction_theta_max     0.991
_diffrn_measured_fraction_theta_full     0.991
_diffrn_reflns_limit_h_min     -11
_diffrn_reflns_limit_h_max     11
_diffrn_reflns_limit_k_min     -35
_diffrn_reflns_limit_k_max     35
_diffrn_reflns_limit_l_min     -15
_diffrn_reflns_limit_l_max     15
_diffrn_standards_number     ?
_diffrn_standards_interval_count     ?
_diffrn_standards_interval_time     ?
_diffrn_standards_decay_%     ?
_refine_special_details
;
Refinement of <i>F</i>^2^ against ALL reflections. The weighted <i>R</i>-factor
<i>wR</i> and goodness of fit <i>S</i> are based on <i>F</i>^2^, conventional
<i>R</i>-factors <i>R</i> are based on <i>F</i>, with <i>F</i> set to zero for
negative <i>F</i>^2^. The threshold expression of <i>F</i>^2^ >
\s(<i>F</i>^2^) is used only for calculating <i>R</i>-factors(gt) <i>etc</i>.
and is not relevant to the choice of reflections for refinement.
<i>R</i>-factors based on <i>F</i>^2^ are statistically about twice as large
as those based on <i>F</i>, and <i>R</i>- factors based on ALL data will be
even larger.
;
_reflns_number_total     6415
_reflns_number_gt     5506
_reflns_threshold_expression     I>2sigma(I)
_refine_ls_structure_factor_coef     Fsqd
_refine_ls_matrix_type     full
_refine_ls_R_factor_all     0.0628
_refine_ls_R_factor_gt     0.0537
_refine_ls_wR_factor_gt     0.1372
_refine_ls_wR_factor_ref     0.1446
_refine_ls_goodness_of_fit_ref     1.088
_refine_ls_restrained_S_all     1.091
_refine_ls_number_reflns     6415
_refine_ls_number_parameters     343
_refine_ls_number_restraints     14
_refine_ls_hydrogen_treatment     constr
_refine_ls_weighting_scheme     calc
_refine_ls_weighting_details
         'calc w=1/[\s^2^(Fo^2^)+(0.0593P)^2^+0.6222P] where P=(Fo^2^+2Fc^2^)/3'
_atom_sites_solution_hydrogens     geom
_atom_sites_solution_primary     direct
_atom_sites_solution_secondary     difmap
_refine_ls_shift/su_max     0.001
_refine_ls_shift/su_mean     0.000
_refine_diff_density_max     0.347
_refine_diff_density_min     -0.397
_refine_ls_extinction_method     none
_refine_ls_extinction_coef     ?
loop_
    _atom_type_symbol
    _atom_type_description
    _atom_type_scat_dispersion_real
    _atom_type_scat_dispersion_imag
    _atom_type_scat_source
    'C' 'C' 0.0033 0.0016
                         'International Tables Vol C Tables 4.2.6.8 and 6.1.1.4'
    'H' 'H' 0.0000 0.0000
                         'International Tables Vol C Tables 4.2.6.8 and 6.1.1.4'
    'N' 'N' 0.0061 0.0033
                         'International Tables Vol C Tables 4.2.6.8 and 6.1.1.4'
    'P' 'P' 0.1023 0.0942
                         'International Tables Vol C Tables 4.2.6.8 and 6.1.1.4'
    'S' 'S' 0.1246 0.1234
                         'International Tables Vol C Tables 4.2.6.8 and 6.1.1.4'
_computing_data_collection     'SMART (Bruker, 1997)'
_computing_cell_refinement     'SAINT (Bruker, 1997)'
_computing_data_reduction     'SAINT (Bruker, 1997)'
_computing_structure_solution     'SHELXTL (Sheldrick, 2008)'
_computing_structure_refinement     'SHELXTL (Sheldrick, 2008)'
_computing_molecular_graphics     'SHELXTL (Sheldrick, 2008)'
_computing_publication_material     'SHELXTL (Sheldrick, 2008)'
loop_
    _atom_site_type_symbol
    _atom_site_label
    _atom_site_fract_x
    _atom_site_fract_y
    _atom_site_fract_z
    _atom_site_U_iso_or_equiv
    _atom_site_adp_type
    _atom_site_calc_flag
    _atom_site_refinement_flags
    _atom_site_occupancy
    _atom_site_symmetry_multiplicity
    _atom_site_disorder_assembly
    _atom_site_disorder_group
    S S1 0.39018(6) 0.490734(17) 0.21538(4) 0.04728(14) Uani d . 1 1 . .
    P P11 0.32811(5) 0.375360(16) 0.10480(4) 0.03695(13) Uani d . 1 1 . .
    C C2 0.29442(19) 0.44156(6) 0.26335(15) 0.0385(4) Uani d . 1 1 . .
    N N10 0.26996(18) 0.39751(5) 0.21202(13) 0.0430(3) Uani d . 1 1 . .
    C C24 0.2666(2) 0.31289(7) 0.10029(15) 0.0423(4) Uani d . 1 1 . .
    C C3 0.2455(2) 0.45503(7) 0.36345(15) 0.0409(4) Uani d . 1 1 . .
    C C18 0.2416(2) 0.40262(7) -0.03330(16) 0.0433(4) Uani d . 1 1 . .
    C C9 0.2855(2) 0.50376(7) 0.40134(15) 0.0431(4) Uani d . 1 1 . .
    C C4 0.2442(3) 0.52902(8) 0.50410(17) 0.0533(5) Uani d . 1 1 . .
    H H4A 0.2822 0.5103 0.5742 0.064 Uiso calc R 1 1 . .
    H H4B 0.1336 0.5310 0.4932 0.064 Uiso calc R 1 1 . .
    C C12 0.5327(2) 0.37745(7) 0.11612(16) 0.0431(4) Uani d . 1 1 . .
    C C8 0.3613(2) 0.52716(7) 0.32988(17) 0.0467(4) Uani d . 1 1 . .
    C C30 0.1641(2) 0.42171(7) 0.42103(16) 0.0482(4) Uani d . 1 1 . .
    C C19 0.1165(2) 0.43269(8) -0.03768(18) 0.0526(5) Uani d . 1 1 . .
    H H19 0.0819 0.4395 0.0302 0.063 Uiso calc R 1 1 . .
    N N6 0.3003(2) 0.60358(7) 0.40430(17) 0.0624(5) Uani d . 1 1 . .
    C C7 0.4035(3) 0.57978(8) 0.3403(2) 0.0613(6) Uani d . 1 1 . .
    H H7A 0.5089 0.5835 0.3818 0.074 Uiso calc R 1 1 . .
    H H7B 0.3932 0.5941 0.2635 0.074 Uiso calc R 1 1 . .
    C C29 0.1868(3) 0.29638(8) 0.18196(19) 0.0559(5) Uani d . 1 1 . .
    H H29 0.1703 0.3171 0.2409 0.067 Uiso calc R 1 1 . .
    N N31 0.0979(3) 0.39483(8) 0.46615(18) 0.0729(6) Uani d . 1 1 . .
    C C13 0.6239(2) 0.34442(9) 0.18892(19) 0.0573(5) Uani d . 1 1 . .
    H H13 0.5789 0.3190 0.2221 0.069 Uiso calc R 1 1 . .
    C C5 0.3120(3) 0.58015(9) 0.5189(2) 0.0666(6) Uani d . 1 1 . .
    H H5A 0.2575 0.5994 0.5665 0.080 Uiso calc R 1 1 . .
    H H5B 0.4187 0.5784 0.5586 0.080 Uiso calc R 1 1 . .
    C C33 0.3007(3) 0.67981(8) 0.2956(2) 0.0681(6) Uani d U 1 1 . .
    C C27 0.1534(3) 0.21872(9) 0.0894(3) 0.0765(8) Uani d . 1 1 . .
    H H27 0.1140 0.1874 0.0849 0.092 Uiso calc R 1 1 . .
    C C23 0.2916(3) 0.39258(10) -0.13584(18) 0.0643(6) Uani d . 1 1 . .
    H H23 0.3761 0.3726 -0.1341 0.077 Uiso calc R 1 1 . .
    C C25 0.2919(3) 0.28159(8) 0.0134(2) 0.0628(6) Uani d . 1 1 . .
    H H25 0.3471 0.2920 -0.0413 0.075 Uiso calc R 1 1 . .
    C C26 0.2338(4) 0.23443(9) 0.0087(2) 0.0775(8) Uani d . 1 1 . .
    H H26 0.2499 0.2134 -0.0498 0.093 Uiso calc R 1 1 . .
    C C17 0.6018(3) 0.41492(9) 0.0675(2) 0.0630(6) Uani d . 1 1 . .
    H H17 0.5420 0.4372 0.0184 0.076 Uiso calc R 1 1 . .
    C C16 0.7602(3) 0.41936(11) 0.0916(3) 0.0805(8) Uani d . 1 1 . .
    H H16 0.8063 0.4446 0.0587 0.097 Uiso calc R 1 1 . .
    C C36 0.2460(5) 0.72224(11) 0.0748(3) 0.0943(9) Uani d . 1 1 . .
    H H36 0.2282 0.7364 0.0012 0.113 Uiso calc R 1 1 . .
    C C15 0.8486(3) 0.38665(12) 0.1639(3) 0.0797(8) Uani d . 1 1 . .
    H H15 0.9546 0.3898 0.1803 0.096 Uiso calc R 1 1 . .
    C C14 0.7818(3) 0.34928(11) 0.2122(2) 0.0748(7) Uani d . 1 1 . .
    H H14 0.8427 0.3271 0.2607 0.090 Uiso calc R 1 1 . .
    C C28 0.1311(3) 0.24919(9) 0.1766(3) 0.0753(7) Uani d . 1 1 . .
    H H28 0.0786 0.2383 0.2324 0.090 Uiso calc R 1 1 . .
    C C22 0.2153(3) 0.41234(12) -0.2402(2) 0.0827(9) Uani d . 1 1 . .
    H H22 0.2480 0.4053 -0.3087 0.099 Uiso calc R 1 1 . .
    C C20 0.0417(3) 0.45287(10) -0.1435(2) 0.0723(7) Uani d . 1 1 . .
    H H20 -0.0416 0.4734 -0.1462 0.087 Uiso calc R 1 1 . .
    C C21 0.0922(3) 0.44216(12) -0.2433(2) 0.0802(8) Uani d . 1 1 . .
    H H21 0.0420 0.4553 -0.3140 0.096 Uiso calc R 1 1 . .
    C C35 0.3784(4) 0.72998(12) 0.1508(4) 0.0936(10) Uani d U 1 1 . .
    H H35 0.4520 0.7499 0.1292 0.112 Uiso calc R 1 1 . .
    C C32 0.3298(4) 0.65581(9) 0.4136(3) 0.0824(8) Uani d U 1 1 . .
    H H32A 0.4353 0.6613 0.4526 0.099 Uiso calc R 1 1 . .
    H H32B 0.2643 0.6704 0.4607 0.099 Uiso calc R 1 1 . .
    C C38 0.1630(3) 0.67270(10) 0.2154(3) 0.0808(8) Uani d . 1 1 . .
    H H38 0.0867 0.6536 0.2358 0.097 Uiso calc R 1 1 . .
    C C34 0.4080(3) 0.70931(11) 0.2599(3) 0.0888(9) Uani d U 1 1 . .
    H H34 0.5013 0.7152 0.3103 0.107 Uiso calc R 1 1 . .
    C C37 0.1393(4) 0.69361(12) 0.1064(3) 0.0931(10) Uani d . 1 1 . .
    H H37 0.0478 0.6879 0.0537 0.112 Uiso calc R 1 1 . .
loop_
    _atom_site_aniso_label
    _atom_site_aniso_U_11
    _atom_site_aniso_U_22
    _atom_site_aniso_U_33
    _atom_site_aniso_U_12
    _atom_site_aniso_U_13
    _atom_site_aniso_U_23
    S1 0.0532(3) 0.0445(3) 0.0489(3) -0.00073(19) 0.0216(2) -0.00419(18)
    P11 0.0375(2) 0.0411(2) 0.0327(2) 0.00167(17) 0.00837(17) -0.00069(16)
    C2 0.0377(8) 0.0432(9) 0.0346(8) 0.0036(7) 0.0076(7) 0.0006(6)
    N10 0.0485(8) 0.0442(8) 0.0386(8) -0.0012(6) 0.0143(7) -0.0042(6)
    C24 0.0422(9) 0.0443(9) 0.0374(9) 0.0003(7) 0.0014(7) -0.0019(7)
    C3 0.0432(9) 0.0476(9) 0.0314(8) 0.0064(7) 0.0065(7) 0.0001(7)
    C18 0.0415(9) 0.0501(10) 0.0376(9) -0.0001(7) 0.0070(7) 0.0037(7)
    C9 0.0423(9) 0.0505(10) 0.0348(9) 0.0091(8) 0.0040(7) -0.0045(7)
    C4 0.0608(12) 0.0609(12) 0.0356(9) 0.0127(9) 0.0040(9) -0.0081(8)
    C12 0.0400(9) 0.0491(10) 0.0406(9) 0.0035(7) 0.0094(7) -0.0051(7)
    C8 0.0450(9) 0.0462(9) 0.0492(10) 0.0052(8) 0.0104(8) -0.0090(8)
    C30 0.0582(11) 0.0536(10) 0.0339(9) 0.0080(9) 0.0119(8) 0.0017(7)
    C19 0.0443(10) 0.0608(12) 0.0512(11) 0.0049(9) 0.0064(9) 0.0052(9)
    N6 0.0780(13) 0.0471(9) 0.0629(11) 0.0041(9) 0.0170(10) -0.0168(8)
    C7 0.0602(12) 0.0494(11) 0.0773(15) -0.0018(10) 0.0213(11) -0.0146(10)
    C29 0.0691(13) 0.0484(11) 0.0515(11) -0.0074(9) 0.0158(10) 0.0022(8)
    N31 0.0974(16) 0.0704(13) 0.0583(12) -0.0061(11) 0.0330(12) 0.0098(9)
    C13 0.0485(11) 0.0683(13) 0.0529(12) 0.0064(10) 0.0056(9) 0.0076(10)
    C5 0.0779(15) 0.0678(14) 0.0499(12) 0.0049(12) 0.0036(11) -0.0212(10)
    C33 0.0764(15) 0.0455(11) 0.0805(16) 0.0092(10) 0.0119(13) -0.0187(10)
    C27 0.0892(18) 0.0464(12) 0.0819(18) -0.0119(12) -0.0100(15) 0.0005(11)
    C23 0.0621(13) 0.0937(17) 0.0391(11) 0.0135(12) 0.0152(10) 0.0084(10)
    C25 0.0818(15) 0.0564(12) 0.0504(12) 0.0022(11) 0.0143(11) -0.0109(9)
    C26 0.103(2) 0.0541(13) 0.0662(16) 0.0051(13) -0.0043(14) -0.0223(11)
    C17 0.0470(11) 0.0652(13) 0.0806(16) 0.0025(10) 0.0220(11) 0.0123(11)
    C16 0.0498(13) 0.0850(18) 0.112(2) -0.0080(12) 0.0288(14) 0.0093(16)
    C36 0.119(3) 0.0695(18) 0.095(2) 0.0008(18) 0.025(2) -0.0063(15)
    C15 0.0403(11) 0.114(2) 0.0847(19) -0.0037(13) 0.0122(12) -0.0092(16)
    C14 0.0482(12) 0.105(2) 0.0668(16) 0.0173(13) 0.0017(11) 0.0068(14)
    C28 0.0913(18) 0.0535(13) 0.0814(17) -0.0172(12) 0.0187(14) 0.0079(12)
    C22 0.0768(17) 0.132(3) 0.0392(12) -0.0004(17) 0.0118(12) 0.0154(13)
    C20 0.0526(12) 0.0819(16) 0.0743(17) 0.0134(12) -0.0057(12) 0.0194(13)
    C21 0.0652(15) 0.113(2) 0.0549(15) -0.0024(15) -0.0054(12) 0.0301(14)
    C35 0.105(2) 0.0723(18) 0.115(3) -0.0176(17) 0.048(2) -0.0176(17)
    C32 0.1019(19) 0.0533(13) 0.0851(17) 0.0030(13) 0.0036(15) -0.0268(11)
    C38 0.0603(14) 0.0636(15) 0.116(2) -0.0038(12) 0.0126(15) 0.0062(15)
    C34 0.0697(16) 0.0736(17) 0.117(3) -0.0124(14) 0.0048(17) -0.0369(17)
    C37 0.086(2) 0.0790(19) 0.101(2) 0.0032(16) -0.0105(18) 0.0071(17)
_geom_special_details
;
All e.s.d.'s (except the e.s.d. in the dihedral angle between two l.s. planes)
are estimated using the full covariance matrix. The cell e.s.d.'s are taken
into account individually in the estimation of e.s.d.'s in distances, angles
and torsion angles; correlations between e.s.d.'s in cell parameters are only
used when they are defined by crystal symmetry. An approximate (isotropic)
treatment of cell e.s.d.'s is used for estimating e.s.d.'s involving l.s.
planes.
;
loop_
    _geom_bond_atom_site_label_1
    _geom_bond_atom_site_label_2
    _geom_bond_site_symmetry_2
    _geom_bond_distance
    _geom_bond_publ_flag
    S1 C8 . 1.737(2) ?
    S1 C2 . 1.7550(19) ?
    P11 N10 . 1.5782(16) ?
    P11 C24 . 1.803(2) ?
    P11 C12 . 1.804(2) ?
    P11 C18 . 1.8057(19) ?
    C2 N10 . 1.351(2) ?
    C2 C3 . 1.385(2) ?
    C24 C29 . 1.383(3) ?
    C24 C25 . 1.388(3) ?
    C3 C30 . 1.424(3) ?
    C3 C9 . 1.435(3) ?
    C18 C19 . 1.383(3) ?
    C18 C23 . 1.394(3) ?
    C9 C8 . 1.345(3) ?
    C9 C4 . 1.501(2) ?
    C4 C5 . 1.528(3) ?
    C4 H4A . 0.9700 ?
    C4 H4B . 0.9700 ?
    C12 C17 . 1.384(3) ?
    C12 C13 . 1.389(3) ?
    C8 C7 . 1.496(3) ?
    C30 N31 . 1.143(3) ?
    C19 C20 . 1.396(3) ?
    C19 H19 . 0.9300 ?
    N6 C7 . 1.458(3) ?
    N6 C32 . 1.462(3) ?
    N6 C5 . 1.474(3) ?
    C7 H7A . 0.9700 ?
    C7 H7B . 0.9700 ?
    C29 C28 . 1.388(3) ?
    C29 H29 . 0.9300 ?
    C13 C14 . 1.386(3) ?
    C13 H13 . 0.9300 ?
    C5 H5A . 0.9700 ?
    C5 H5B . 0.9700 ?
    C33 C34 . 1.385(4) ?
    C33 C38 . 1.397(4) ?
    C33 C32 . 1.506(4) ?
    C27 C28 . 1.368(4) ?
    C27 C26 . 1.371(4) ?
    C27 H27 . 0.9300 ?
    C23 C22 . 1.382(3) ?
    C23 H23 . 0.9300 ?
    C25 C26 . 1.395(3) ?
    C25 H25 . 0.9300 ?
    C26 H26 . 0.9300 ?
    C17 C16 . 1.389(3) ?
    C17 H17 . 0.9300 ?
    C16 C15 . 1.369(4) ?
    C16 H16 . 0.9300 ?
    C36 C35 . 1.341(5) ?
    C36 C37 . 1.347(5) ?
    C36 H36 . 0.9300 ?
    C15 C14 . 1.369(4) ?
    C15 H15 . 0.9300 ?
    C14 H14 . 0.9300 ?
    C28 H28 . 0.9300 ?
    C22 C21 . 1.367(4) ?
    C22 H22 . 0.9300 ?
    C20 C21 . 1.370(4) ?
    C20 H20 . 0.9300 ?
    C21 H21 . 0.9300 ?
    C35 C34 . 1.373(5) ?
    C35 H35 . 0.9300 ?
    C32 H32A . 0.9700 ?
    C32 H32B . 0.9700 ?
    C38 C37 . 1.376(4) ?
    C38 H38 . 0.9300 ?
    C34 H34 . 0.9300 ?
    C37 H37 . 0.9300 ?
loop_
    _geom_angle_atom_site_label_1
    _geom_angle_atom_site_label_2
    _geom_angle_atom_site_label_3
    _geom_angle_site_symmetry_1
    _geom_angle_site_symmetry_3
    _geom_angle
    _geom_angle_publ_flag
    C8 S1 C2 . . 92.17(9) ?
    N10 P11 C24 . . 104.09(8) ?
    N10 P11 C12 . . 115.09(8) ?
    C24 P11 C12 . . 109.28(8) ?
    N10 P11 C18 . . 113.76(9) ?
    C24 P11 C18 . . 107.42(9) ?
    C12 P11 C18 . . 106.90(9) ?
    N10 C2 C3 . . 124.56(16) ?
    N10 C2 S1 . . 126.48(13) ?
    C3 C2 S1 . . 108.96(13) ?
    C2 N10 P11 . . 130.67(13) ?
    C29 C24 C25 . . 119.31(19) ?
    C29 C24 P11 . . 119.39(15) ?
    C25 C24 P11 . . 121.24(16) ?
    C2 C3 C30 . . 120.69(17) ?
    C2 C3 C9 . . 114.23(16) ?
    C30 C3 C9 . . 125.07(16) ?
    C19 C18 C23 . . 119.18(18) ?
    C19 C18 P11 . . 118.30(15) ?
    C23 C18 P11 . . 122.44(16) ?
    C8 C9 C3 . . 112.36(16) ?
    C8 C9 C4 . . 121.09(18) ?
    C3 C9 C4 . . 126.47(17) ?
    C9 C4 C5 . . 111.13(18) ?
    C9 C4 H4A . . 109.4 ?
    C5 C4 H4A . . 109.4 ?
    C9 C4 H4B . . 109.4 ?
    C5 C4 H4B . . 109.4 ?
    H4A C4 H4B . . 108.0 ?
    C17 C12 C13 . . 119.13(19) ?
    C17 C12 P11 . . 121.62(15) ?
    C13 C12 P11 . . 118.64(15) ?
    C9 C8 C7 . . 124.33(18) ?
    C9 C8 S1 . . 112.26(15) ?
    C7 C8 S1 . . 123.18(16) ?
    N31 C30 C3 . . 179.3(2) ?
    C18 C19 C20 . . 120.3(2) ?
    C18 C19 H19 . . 119.8 ?
    C20 C19 H19 . . 119.8 ?
    C7 N6 C32 . . 110.9(2) ?
    C7 N6 C5 . . 109.80(19) ?
    C32 N6 C5 . . 112.64(19) ?
    N6 C7 C8 . . 107.58(18) ?
    N6 C7 H7A . . 110.2 ?
    C8 C7 H7A . . 110.2 ?
    N6 C7 H7B . . 110.2 ?
    C8 C7 H7B . . 110.2 ?
    H7A C7 H7B . . 108.5 ?
    C24 C29 C28 . . 120.5(2) ?
    C24 C29 H29 . . 119.8 ?
    C28 C29 H29 . . 119.8 ?
    C14 C13 C12 . . 120.0(2) ?
    C14 C13 H13 . . 120.0 ?
    C12 C13 H13 . . 120.0 ?
    N6 C5 C4 . . 110.37(17) ?
    N6 C5 H5A . . 109.6 ?
    C4 C5 H5A . . 109.6 ?
    N6 C5 H5B . . 109.6 ?
    C4 C5 H5B . . 109.6 ?
    H5A C5 H5B . . 108.1 ?
    C34 C33 C38 . . 116.4(3) ?
    C34 C33 C32 . . 122.4(3) ?
    C38 C33 C32 . . 121.1(3) ?
    C28 C27 C26 . . 120.0(2) ?
    C28 C27 H27 . . 120.0 ?
    C26 C27 H27 . . 120.0 ?
    C22 C23 C18 . . 119.8(2) ?
    C22 C23 H23 . . 120.1 ?
    C18 C23 H23 . . 120.1 ?
    C24 C25 C26 . . 119.4(2) ?
    C24 C25 H25 . . 120.3 ?
    C26 C25 H25 . . 120.3 ?
    C27 C26 C25 . . 120.7(2) ?
    C27 C26 H26 . . 119.7 ?
    C25 C26 H26 . . 119.7 ?
    C12 C17 C16 . . 120.2(2) ?
    C12 C17 H17 . . 119.9 ?
    C16 C17 H17 . . 119.9 ?
    C15 C16 C17 . . 120.0(3) ?
    C15 C16 H16 . . 120.0 ?
    C17 C16 H16 . . 120.0 ?
    C35 C36 C37 . . 119.1(3) ?
    C35 C36 H36 . . 120.5 ?
    C37 C36 H36 . . 120.5 ?
    C16 C15 C14 . . 120.4(2) ?
    C16 C15 H15 . . 119.8 ?
    C14 C15 H15 . . 119.8 ?
    C15 C14 C13 . . 120.2(2) ?
    C15 C14 H14 . . 119.9 ?
    C13 C14 H14 . . 119.9 ?
    C27 C28 C29 . . 120.1(3) ?
    C27 C28 H28 . . 120.0 ?
    C29 C28 H28 . . 120.0 ?
    C21 C22 C23 . . 120.4(2) ?
    C21 C22 H22 . . 119.8 ?
    C23 C22 H22 . . 119.8 ?
    C21 C20 C19 . . 119.4(2) ?
    C21 C20 H20 . . 120.3 ?
    C19 C20 H20 . . 120.3 ?
    C22 C21 C20 . . 120.8(2) ?
    C22 C21 H21 . . 119.6 ?
    C20 C21 H21 . . 119.6 ?
    C36 C35 C34 . . 121.7(3) ?
    C36 C35 H35 . . 119.1 ?
    C34 C35 H35 . . 119.1 ?
    N6 C32 C33 . . 111.7(2) ?
    N6 C32 H32A . . 109.3 ?
    C33 C32 H32A . . 109.3 ?
    N6 C32 H32B . . 109.3 ?
    C33 C32 H32B . . 109.3 ?
    H32A C32 H32B . . 107.9 ?
    C37 C38 C33 . . 120.7(3) ?
    C37 C38 H38 . . 119.7 ?
    C33 C38 H38 . . 119.7 ?
    C35 C34 C33 . . 120.8(3) ?
    C35 C34 H34 . . 119.6 ?
    C33 C34 H34 . . 119.6 ?
    C36 C37 C38 . . 121.2(3) ?
    C36 C37 H37 . . 119.4 ?
    C38 C37 H37 . . 119.4 ?
loop_
    _geom_torsion_atom_site_label_1
    _geom_torsion_atom_site_label_2
    _geom_torsion_atom_site_label_3
    _geom_torsion_atom_site_label_4
    _geom_torsion_site_symmetry_1
    _geom_torsion_site_symmetry_2
    _geom_torsion_site_symmetry_3
    _geom_torsion_site_symmetry_4
    _geom_torsion
    _geom_torsion_publ_flag
    C8 S1 C2 N10 . . . . 179.48(17) ?
    C8 S1 C2 C3 . . . . -0.05(14) ?
    C3 C2 N10 P11 . . . . -174.79(14) ?
    S1 C2 N10 P11 . . . . 5.7(3) ?
    C24 P11 N10 C2 . . . . 173.39(17) ?
    C12 P11 N10 C2 . . . . 53.8(2) ?
    C18 P11 N10 C2 . . . . -70.01(19) ?
    N10 P11 C24 C29 . . . . 0.25(18) ?
    C12 P11 C24 C29 . . . . 123.69(16) ?
    C18 P11 C24 C29 . . . . -120.68(16) ?
    N10 P11 C24 C25 . . . . 177.42(17) ?
    C12 P11 C24 C25 . . . . -59.14(19) ?
    C18 P11 C24 C25 . . . . 56.49(19) ?
    N10 C2 C3 C30 . . . . 0.5(3) ?
    S1 C2 C3 C30 . . . . -179.95(14) ?
    N10 C2 C3 C9 . . . . 179.89(16) ?
    S1 C2 C3 C9 . . . . -0.57(19) ?
    N10 P11 C18 C19 . . . . -11.62(19) ?
    C24 P11 C18 C19 . . . . 103.01(17) ?
    C12 P11 C18 C19 . . . . -139.79(16) ?
    N10 P11 C18 C23 . . . . 171.61(18) ?
    C24 P11 C18 C23 . . . . -73.8(2) ?
    C12 P11 C18 C23 . . . . 43.4(2) ?
    C2 C3 C9 C8 . . . . 1.1(2) ?
    C30 C3 C9 C8 . . . . -179.54(17) ?
    C2 C3 C9 C4 . . . . 177.94(17) ?
    C30 C3 C9 C4 . . . . -2.7(3) ?
    C8 C9 C4 C5 . . . . -5.3(3) ?
    C3 C9 C4 C5 . . . . 178.09(18) ?
    N10 P11 C12 C17 . . . . -94.91(19) ?
    C24 P11 C12 C17 . . . . 148.44(18) ?
    C18 P11 C12 C17 . . . . 32.5(2) ?
    N10 P11 C12 C13 . . . . 76.04(18) ?
    C24 P11 C12 C13 . . . . -40.61(18) ?
    C18 P11 C12 C13 . . . . -156.57(16) ?
    C3 C9 C8 C7 . . . . 173.52(19) ?
    C4 C9 C8 C7 . . . . -3.5(3) ?
    C3 C9 C8 S1 . . . . -1.1(2) ?
    C4 C9 C8 S1 . . . . -178.14(14) ?
    C2 S1 C8 C9 . . . . 0.68(15) ?
    C2 S1 C8 C7 . . . . -174.02(18) ?
    C23 C18 C19 C20 . . . . -0.3(3) ?
    P11 C18 C19 C20 . . . . -177.18(18) ?
    C32 N6 C7 C8 . . . . -177.4(2) ?
    C5 N6 C7 C8 . . . . 57.4(2) ?
    C9 C8 C7 N6 . . . . -22.4(3) ?
    S1 C8 C7 N6 . . . . 151.68(16) ?
    C25 C24 C29 C28 . . . . -0.6(3) ?
    P11 C24 C29 C28 . . . . 176.58(19) ?
    C17 C12 C13 C14 . . . . 0.1(3) ?
    P11 C12 C13 C14 . . . . -171.05(19) ?
    C7 N6 C5 C4 . . . . -69.2(2) ?
    C32 N6 C5 C4 . . . . 166.6(2) ?
    C9 C4 C5 N6 . . . . 39.9(3) ?
    C19 C18 C23 C22 . . . . -0.5(4) ?
    P11 C18 C23 C22 . . . . 176.3(2) ?
    C29 C24 C25 C26 . . . . 1.3(3) ?
    P11 C24 C25 C26 . . . . -175.92(18) ?
    C28 C27 C26 C25 . . . . -0.9(4) ?
    C24 C25 C26 C27 . . . . -0.5(4) ?
    C13 C12 C17 C16 . . . . -0.2(4) ?
    P11 C12 C17 C16 . . . . 170.7(2) ?
    C12 C17 C16 C15 . . . . -0.1(4) ?
    C17 C16 C15 C14 . . . . 0.4(5) ?
    C16 C15 C14 C13 . . . . -0.5(5) ?
    C12 C13 C14 C15 . . . . 0.2(4) ?
    C26 C27 C28 C29 . . . . 1.5(4) ?
    C24 C29 C28 C27 . . . . -0.8(4) ?
    C18 C23 C22 C21 . . . . 0.8(4) ?
    C18 C19 C20 C21 . . . . 0.8(4) ?
    C23 C22 C21 C20 . . . . -0.2(5) ?
    C19 C20 C21 C22 . . . . -0.6(4) ?
    C37 C36 C35 C34 . . . . 0.3(5) ?
    C7 N6 C32 C33 . . . . 62.6(3) ?
    C5 N6 C32 C33 . . . . -173.9(2) ?
    C34 C33 C32 N6 . . . . -127.8(3) ?
    C38 C33 C32 N6 . . . . 51.2(3) ?
    C34 C33 C38 C37 . . . . 1.1(4) ?
    C32 C33 C38 C37 . . . . -178.0(3) ?
    C36 C35 C34 C33 . . . . -0.5(5) ?
    C38 C33 C34 C35 . . . . -0.2(4) ?
    C32 C33 C34 C35 . . . . 179.0(3) ?
    C35 C36 C37 C38 . . . . 0.7(5) ?
    C33 C38 C37 C36 . . . . -1.4(5) ?
data_global
_journal_date_recd_electronic     2011-07-14
_journal_date_accepted     2011-08-27
_journal_name_full     'Acta Crystallographica, Section E'
_journal_year     2011
_journal_volume     67
_journal_issue     10
_journal_page_first     o2548
_journal_page_last     o2548
_journal_paper_category     QO
_journal_coeditor_code     AA2019
_publ_contact_author_name     'Hong Chen'
_publ_contact_author_address
;
College of Chemistry and Life Science, China Three Gorges University, Yichang
 443002, China
;
_publ_contact_author_email     'chenhong3736@sina.com'
_publ_contact_author_fax     '+86-717-6395966'
_publ_contact_author_phone     '+86-717-6395966'
_publ_section_title
;\
6-Benzyl-2-[(triphenyl-\l^5^-phosphanylidene)amino]-4,5,6,7-\
tetrahydrothieno[2,3-<i>c</i>]pyridine-3-carbonitrile
;
loop_
    _publ_author_name
    _publ_author_footnote
    _publ_author_address
    'Chen, Hong' .
;
College of Chemistry and Life Science, China Three Gorges University,
Yichang 443002, People's Republic of China
;
    'Yan, Kai' .
;
Hubei Key Laboratory of Natural Products Research and Development,
China Three Gorges University, Yichang 443002, People's Republic of China
;
