# Supplementary material for: 6-Benzyl-2-[(triphenyl-λ5-phosphanyl­idene)amino]-4,5,6,7-tetra­hydro­thieno[2,3-c]pyridine-3-carbonitrile
Source: Acta Crystallogr Sect E Struct Rep Online. 2011 Sep 3;67(Pt 10):o2548. doi: 10.1107/S1600536811035082 (PMC3201343; doi:10.1107/S1600536811035082)
Supplement: Supplementary file 2 [file e-67-o2548-Isup2.hkl]

# 
# h,k,l, Fc-squared, Fo-squared, sigma(Fo-squared) and status flag 
# 
data_I
_shelx_title ' Z in P2(1)/c' 
_shelx_refln_list_code          4 
_shelx_F_calc_maximum      290.42 
_exptl_crystal_F_000      1112.00 
_reflns_d_resolution_high  0.7696 
 
loop_ 
 _symmetry_equiv_pos_as_xyz 
 'x, y, z' 
 '-x, y+1/2, -z+1/2' 
 '-x, -y, -z' 
 'x, -y-1/2, z-1/2' 
 
_cell_length_a     8.9263 
_cell_length_b    27.5370 
_cell_length_c    11.7191 
_cell_angle_alpha  90.000 
_cell_angle_beta  101.970 
_cell_angle_gamma  90.000 
 
_shelx_F_squared_multiplier     1.000 
 
loop_ 
 _refln_index_h 
 _refln_index_k 
 _refln_index_l 
 _refln_F_squared_calc 
 _refln_F_squared_meas 
 _refln_F_squared_sigma 
 _refln_observed_status 
   2   0   0    84346.22    58635.13     86.96 o 
   3   0   0     3847.66     3077.43     25.18 o 
   4   0   0     1216.51      898.13     21.93 o 
   5   0   0      188.21      186.17     11.35 o 
   6   0   0      308.72      343.51     18.87 o 
   7   0   0      196.98      223.31     19.81 o 
   8   0   0      192.80      170.72     12.44 o 
   9   0   0      108.42       86.37      9.53 o 
  10   0   0        3.68        3.64      2.76 o 
  11   0   0       54.90       67.42      6.91 o 
   2   1   0     9818.98     8158.46     77.65 o 
   3   1   0     3675.02     3471.37     48.95 o 
   4   1   0     2276.40     2249.09     35.84 o 
   5   1   0        8.27       16.43      1.75 o 
   6   1   0      301.73      328.54     10.32 o 
   7   1   0       49.29       50.79      3.72 o 
   8   1   0       37.12       32.33      2.81 o 
   9   1   0        8.93        9.77      1.76 o 
  10   1   0       20.78       20.06      2.75 o 
  11   1   0       17.41       24.03      3.39 o 
   1   2   0     1106.84      959.43     22.63 o 
   2   2   0      453.10      341.06      6.59 o 
   3   2   0     4895.80     4523.00     48.82 o 
   4   2   0        7.76       12.37      4.40 o 
   5   2   0       42.70       28.24      2.00 o 
   6   2   0      832.94      843.37     24.23 o 
   7   2   0       36.85       41.74      3.25 o 
   8   2   0      146.09      147.69     10.81 o 
   9   2   0       71.25       77.79      5.93 o 
  10   2   0       23.31       18.45      3.76 o 
  11   2   0        2.44        5.32      1.95 o 
   1   3   0     1284.05     1184.75     37.05 o 
   2   3   0      849.21      799.81     28.42 o 
   3   3   0        0.69        3.30      0.93 o 
   4   3   0     2579.36     2518.18     36.46 o 
   5   3   0       33.38       53.68      4.04 o 
   6   3   0       11.05       34.87      4.37 o 
   7   3   0        0.07        2.13      1.95 o 
   8   3   0       51.62       57.01      4.57 o 
   9   3   0       16.02       21.05      2.31 o 
  10   3   0       45.47       49.17      5.79 o 
  11   3   0        4.53        4.48      2.30 o 
   0   4   0     3168.25     3457.15    107.54 o 
   1   4   0      169.98      115.26      2.81 o 
   2   4   0     1735.53     1704.82     41.86 o 
   3   4   0      203.69      150.85      4.84 o 
   4   4   0      373.73      406.41     16.25 o 
   5   4   0     2398.20     2515.11     64.06 o 
   6   4   0     1221.53     1150.98     44.32 o 
   7   4   0        1.67        1.66      1.52 o 
   8   4   0      448.36      509.03     15.96 o 
   9   4   0      415.36      454.00     21.31 o 
  10   4   0       38.13       42.65      5.49 o 
  11   4   0       30.19       28.89      4.18 o 
   1   5   0     8382.69     8620.89    245.60 o 
   2   5   0    13409.07    12735.01    385.63 o 
   3   5   0      433.27      332.03     11.36 o 
   4   5   0      220.15      247.87      6.98 o 
   5   5   0       40.27       58.58     12.63 o 
   6   5   0       31.64       43.65      4.06 o 
   7   5   0       18.78       26.20      2.26 o 
   8   5   0       63.14       74.78      5.71 o 
   9   5   0       18.74       25.69      4.71 o 
  10   5   0       35.07       34.75      4.10 o 
  11   5   0       55.88       54.34      5.64 o 
   0   6   0    14070.14    13637.08    161.01 o 
   1   6   0     2697.70     2691.16     90.66 o 
   2   6   0     1455.78     1441.73     32.12 o 
   3   6   0     1291.86     1131.58     39.17 o 
   4   6   0      810.56      777.74     21.28 o 
   5   6   0      793.44      796.64     39.97 o 
   6   6   0      152.86      132.30      7.04 o 
   7   6   0       82.12       77.94      6.06 o 
   8   6   0        9.15       16.07      2.41 o 
   9   6   0      104.28      103.30      9.71 o 
  10   6   0        4.04        7.46      3.71 o 
  11   6   0       17.78        9.23      4.81 o 
   1   7   0     8346.51     8068.58    440.61 o 
   2   7   0      450.48      433.76     14.35 o 
   3   7   0     1326.66     1349.63     42.56 o 
   4   7   0      621.33      564.54     27.15 o 
   5   7   0      623.77      587.59     27.61 o 
   6   7   0      121.46      136.25      9.03 o 
   7   7   0       72.45       66.47      5.54 o 
   8   7   0      196.02      174.85      9.32 o 
   9   7   0        0.00        1.26      1.85 o 
  10   7   0       66.07       56.96      9.03 o 
  11   7   0       35.42       36.62      7.49 o 
   0   8   0      149.71      171.52     10.38 o 
   1   8   0     6844.16     6671.24    328.00 o 
   2   8   0        7.17        8.83      1.09 o 
   3   8   0     2914.72     2802.13     90.80 o 
   4   8   0      454.49      428.69     15.02 o 
   5   8   0       21.96       20.42      1.91 o 
   6   8   0      307.33      300.32     10.90 o 
   7   8   0      142.66      129.26      7.55 o 
   8   8   0        0.53        2.35      1.87 o 
   9   8   0       29.93       22.11      2.82 o 
  10   8   0        0.07        1.14      2.07 o 
  11   8   0       12.42       15.82      3.57 o 
   1   9   0       13.83       52.70      9.17 o 
   2   9   0     3974.63     4001.04    173.05 o 
   3   9   0     2383.11     2573.29     88.98 o 
   4   9   0      264.14      228.50     10.14 o 
   5   9   0      248.45      245.68     13.06 o 
   6   9   0        0.46        1.87      1.31 o 
   7   9   0        0.43        2.86      1.71 o 
   8   9   0       76.64       66.58      4.90 o 
   9   9   0       94.23      116.39     14.98 o 
  10   9   0      119.14      124.58     20.21 o 
   0  10   0    11102.79    11631.64    606.26 o 
   1  10   0     2380.98     2753.48    175.91 o 
   2  10   0     2579.25     2587.12    155.98 o 
   3  10   0       76.56       90.51      3.61 o 
   4  10   0       21.61       17.81      1.72 o 
   5  10   0       55.31       68.56      4.26 o 
   6  10   0      142.89      116.53     14.50 o 
   7  10   0      366.01      308.41     28.22 o 
   8  10   0        9.81       10.83      1.83 o 
   9  10   0      221.39      231.54     31.84 o 
  10  10   0       25.55       30.95      5.63 o 
   1  11   0     2990.97     2932.78    128.06 o 
   2  11   0     5933.52     6045.71    257.99 o 
   3  11   0      212.55      272.44     12.10 o 
   4  11   0      171.55      150.66      7.38 o 
   5  11   0       61.23       37.80      8.78 o 
   6  11   0      456.09      407.22     47.09 o 
   7  11   0        0.79        7.93      2.82 o 
   8  11   0        0.03        8.48      2.48 o 
   9  11   0       46.35       68.23     10.26 o 
  10  11   0        2.34        5.87      2.47 o 
   0  12   0      662.63      638.75     37.82 o 
   1  12   0      428.60      355.17     15.42 o 
   2  12   0       82.49      107.51      7.29 o 
   3  12   0       75.48       47.96      3.54 o 
   4  12   0      458.30      440.32     12.04 o 
   5  12   0     1015.57      925.24     36.49 o 
   6  12   0      797.15      733.71     37.54 o 
   7  12   0       45.50       49.02      7.04 o 
   8  12   0      290.52      297.37     21.75 o 
   9  12   0      251.09      316.13     43.52 o 
  10  12   0       93.81      101.11     18.94 o 
   1  13   0     2227.96     2188.53    170.04 o 
   2  13   0       52.29       75.16      4.75 o 
   3  13   0      202.22      205.28      9.95 o 
   4  13   0     1583.68     1584.61     75.81 o 
   5  13   0      608.24      535.14     51.91 o 
   6  13   0      151.77      175.90     20.58 o 
   7  13   0      752.71      846.55     38.51 o 
   8  13   0       18.94       17.64      4.58 o 
   9  13   0       38.38       37.28      4.51 o 
  10  13   0       47.58       53.21     10.47 o 
   0  14   0       15.18        6.27      1.10 o 
   1  14   0     1458.92     1281.99    113.12 o 
   2  14   0      330.51      399.08     22.83 o 
   3  14   0        1.00        4.22      1.20 o 
   4  14   0      912.01      970.43     49.72 o 
   5  14   0      933.80      974.83     42.55 o 
   6  14   0        7.37        9.52      1.89 o 
   7  14   0       10.41       19.94      3.37 o 
   8  14   0        1.38        4.82      3.05 o 
   9  14   0       12.11        8.07      3.74 o 
  10  14   0      152.34      130.44     17.05 o 
   1  15   0     2359.32     2813.37    170.53 o 
   2  15   0     1132.35     1234.33     59.70 o 
   3  15   0      204.27      205.62      9.96 o 
   4  15   0     1648.41     1816.83    154.04 o 
   5  15   0      146.63      141.31     19.07 o 
   6  15   0        7.22       16.27      3.63 o 
   7  15   0       16.04       15.80      2.38 o 
   8  15   0       78.80       97.93     12.20 o 
   9  15   0        1.63        4.52      2.73 o 
  10  15   0       75.43       85.18      9.33 o 
   0  16   0       53.35       51.29      5.99 o 
   1  16   0        6.04       -3.09      3.09 o 
   2  16   0      366.13      408.51     17.68 o 
   3  16   0       96.50       78.69      5.92 o 
   4  16   0      477.76      425.18     94.11 o 
   5  16   0      775.26      824.68     42.10 o 
   6  16   0      368.32      391.78     24.93 o 
   7  16   0       99.87      105.49      8.69 o 
   8  16   0       88.65       98.95      9.70 o 
   9  16   0       13.20       13.08      3.08 o 
  10  16   0       13.51       13.18      3.03 o 
   1  17   0      205.93      178.04      8.26 o 
   2  17   0      829.24      808.35     39.60 o 
   3  17   0      537.96      595.81     27.31 o 
   4  17   0       10.57        8.61      1.30 o 
   5  17   0     1055.04     1130.43     70.43 o 
   6  17   0      102.14      112.92     10.20 o 
   7  17   0        0.22        2.98      1.95 o 
   8  17   0        0.01        3.59      1.91 o 
   9  17   0       11.99       11.94      2.04 o 
   0  18   0      872.93      977.08     58.82 o 
   1  18   0        4.66        5.62      1.90 o 
   2  18   0       78.62      107.01     21.99 o 
   3  18   0      299.76      319.33     14.48 o 
   4  18   0       10.82       12.82      2.94 o 
   5  18   0      228.85      265.45     21.95 o 
   6  18   0        2.63        7.05      1.82 o 
   7  18   0       76.71       77.89      6.68 o 
   8  18   0        4.65        6.05      2.36 o 
   9  18   0       38.56       35.64      4.37 o 
   1  19   0      284.59      299.83     20.09 o 
   2  19   0     1264.02     1325.23     45.41 o 
   3  19   0      600.10      656.57     37.46 o 
   4  19   0      181.17      174.09     14.93 o 
   5  19   0      510.01      585.60     41.53 o 
   6  19   0       32.13       32.78     13.75 o 
   7  19   0       14.64       15.53      3.23 o 
   8  19   0        0.21        1.74      2.30 o 
   9  19   0       49.18       61.42      7.86 o 
   0  20   0       58.53       57.63      7.18 o 
   1  20   0      307.41      299.79      9.88 o 
   2  20   0        4.40        0.04      1.22 o 
   3  20   0       28.81       20.51      2.74 o 
   4  20   0      126.79      122.79     11.00 o 
   5  20   0       35.77       42.66      6.19 o 
   6  20   0      445.06      539.10     29.78 o 
   7  20   0       14.46       19.04      3.57 o 
   8  20   0       45.57       51.24      5.81 o 
   9  20   0       76.36       88.66      9.09 o 
   1  21   0      363.65      435.43     20.89 o 
   2  21   0       49.19       54.27      5.14 o 
   3  21   0      365.52      326.43     18.02 o 
   4  21   0      149.25      128.70     12.39 o 
   5  21   0       63.49       75.81      8.24 o 
   6  21   0       31.44       19.48     16.07 o 
   7  21   0      372.10      382.86     27.18 o 
   8  21   0       83.95       85.40     10.04 o 
   9  21   0        0.04        0.49      2.69 o 
   0  22   0       19.25       10.13      2.25 o 
   1  22   0       22.82       22.30      2.56 o 
   2  22   0       98.76       90.90      7.37 o 
   3  22   0       86.29       91.93      9.02 o 
   4  22   0      264.93      260.59     16.74 o 
   5  22   0       10.24       15.07      3.62 o 
   6  22   0      109.96      100.22      8.88 o 
   7  22   0        5.63        8.13      4.01 o 
   8  22   0        3.76        8.00      3.69 o 
   1  23   0      246.03      243.72     18.14 o 
   2  23   0      353.97      296.70     19.27 o 
   3  23   0      100.77       86.12      8.07 o 
   4  23   0      126.76      164.33     14.62 o 
   5  23   0      355.22      351.86     19.07 o 
   6  23   0       80.27      104.06      9.71 o 
   7  23   0      451.41      470.11     45.58 o 
   8  23   0       59.06       47.91      5.10 o 
   0  24   0      179.82      191.86     18.85 o 
   1  24   0      199.72      189.30     13.98 o 
   2  24   0       40.52       43.07      4.90 o 
   3  24   0        7.87        6.69      1.37 o 
   4  24   0      132.48      160.02     13.38 o 
   5  24   0       54.16       63.97      8.16 o 
   6  24   0      125.65      157.06     14.21 o 
   7  24   0        8.51       19.35      4.71 o 
   8  24   0       36.55       32.48      7.71 o 
   1  25   0      642.76      639.55     35.89 o 
   2  25   0      500.87      547.73     36.98 o 
   3  25   0       70.36       75.26     11.26 o 
   4  25   0       20.26       18.13      3.77 o 
   5  25   0      146.62      176.91     15.85 o 
   6  25   0      163.70      168.22     12.08 o 
   7  25   0        0.01        1.34      3.47 o 
   8  25   0        9.50       10.26      4.60 o 
   0  26   0       57.76       67.42      8.75 o 
   1  26   0       49.47       43.55      3.91 o 
   2  26   0        0.16        2.02      2.18 o 
   3  26   0       11.02        6.30      1.59 o 
   4  26   0        4.88        4.21      3.07 o 
   5  26   0       15.89       17.40      3.97 o 
   6  26   0        1.75        0.90      2.23 o 
   7  26   0        3.89        4.92      2.92 o 
   1  27   0       62.74       53.59      4.57 o 
   2  27   0      257.10      284.06     27.27 o 
   3  27   0        0.94       -2.14      3.29 o 
   4  27   0        4.42       10.11      2.62 o 
   5  27   0       38.33       40.48      5.32 o 
   6  27   0      123.60      118.49     10.94 o 
   7  27   0        2.97        5.19      2.46 o 
   0  28   0       14.43       28.30      3.60 o 
   1  28   0      133.90      127.24     12.86 o 
   2  28   0        9.35        1.76      1.33 o 
   3  28   0       92.70       86.81      7.82 o 
   4  28   0       13.01       11.44      2.75 o 
   5  28   0        8.75        8.95      2.18 o 
   6  28   0       57.18       49.17      6.57 o 
   7  28   0       63.72       59.48      7.10 o 
   1  29   0        1.14       -1.70      1.70 o 
   2  29   0        2.43        3.59      1.75 o 
   3  29   0      180.83      173.64     16.67 o 
   4  29   0      112.65      112.05     12.20 o 
   5  29   0        3.30        4.44      1.72 o 
   6  29   0       53.91       60.53      6.60 o 
   0  30   0       41.76       36.94      6.79 o 
   1  30   0       16.41       13.04      2.71 o 
   2  30   0        9.78        5.26      2.17 o 
   3  30   0        2.43        2.74      2.43 o 
   4  30   0       25.46       26.84      3.83 o 
   5  30   0        7.02        3.90      2.92 o 
   6  30   0        4.08        4.12      2.51 o 
   1  31   0        4.00        2.22      1.78 o 
   2  31   0       17.96       17.90      4.05 o 
   3  31   0       68.49       61.92      6.67 o 
   4  31   0      123.21      121.20     12.27 o 
   5  31   0       19.03       14.41      3.61 o 
   0  32   0      100.28       92.31     29.49 o 
   1  32   0       21.67       16.78      3.23 o 
   2  32   0       44.10       46.45      7.20 o 
   3  32   0       82.99       81.09      8.04 o 
   4  32   0        0.00        4.25      2.00 o 
   5  32   0      124.05      121.94     14.35 o 
   1  33   0      199.23      182.93     32.48 o 
   2  33   0       92.21       91.24     11.53 o 
   3  33   0       37.47       52.09      5.52 o 
   4  33   0        1.97        5.94      2.80 o 
   0  34   0       19.76       27.03     10.26 o 
   1  34   0        5.09        1.34      3.19 o 
   2  34   0        1.48        2.82      3.50 o 
   3  34   0        0.05        1.81      2.71 o 
   1  35   0       26.82       25.30      9.90 o 
   2  35   0       92.63      100.05     21.43 o 
 -11   1   1       14.19       11.47      3.53 o 
 -10   1   1       47.08       52.45      5.02 o 
  -9   1   1        0.40        2.80      1.45 o 
  -8   1   1      412.36      374.30     19.19 o 
  -7   1   1      285.95      271.55     13.43 o 
  -6   1   1        2.45       11.98      2.10 o 
  -5   1   1      253.67      251.86      7.13 o 
  -4   1   1      134.50      191.47      6.90 o 
  -3   1   1        1.10        7.39      1.02 o 
  -2   1   1    10256.12     8477.78    271.05 o 
  -1   1   1     9852.65     7619.67    171.76 o 
   1   1   1     9836.59     9053.84    158.32 o 
   2   1   1    25057.22    21577.51     63.27 o 
   3   1   1       10.64        6.33      1.79 o 
   4   1   1      978.48      977.40     35.60 o 
   5   1   1     1200.46     1070.81     14.59 o 
   6   1   1       13.49       14.13      1.48 o 
   7   1   1        5.98       16.43      1.87 o 
   8   1   1      162.97      154.16      9.07 o 
   9   1   1      112.12      115.51     11.61 o 
  10   1   1        8.75        6.73      1.61 o 
  11   1   1       37.50       33.32      4.42 o 
 -11   2   1        1.55       -0.28      2.60 o 
 -10   2   1      234.98      209.06     16.17 o 
  -9   2   1      116.51      104.20      9.52 o 
  -8   2   1       55.92       40.41      4.20 o 
  -7   2   1      329.38      251.90     23.04 o 
  -6   2   1      562.82      558.18     13.62 o 
  -5   2   1       48.29       39.02      3.21 o 
  -4   2   1     4525.22     4220.38     70.59 o 
  -3   2   1     2893.19     2717.29     60.04 o 
  -2   2   1     4453.72     3820.16    112.91 o 
  -1   2   1    11887.15    10428.96     78.31 o 
   1   2   1     2474.63     2497.16     56.43 o 
   2   2   1    21112.27    17998.83     63.50 o 
   3   2   1     2986.74     2977.14    170.86 o 
   4   2   1     8155.44     7821.44    109.92 o 
   5   2   1       60.42       56.60      4.66 o 
   6   2   1       24.28       27.71      3.12 o 
   7   2   1       97.23      107.69      9.08 o 
   8   2   1       12.55       16.69      1.90 o 
   9   2   1       17.48       21.01      3.04 o 
  10   2   1       30.38       22.11      6.42 o 
  11   2   1        9.80       11.43      2.77 o 
 -11   3   1       79.38       79.53     10.90 o 
 -10   3   1       12.20       20.93      3.36 o 
  -9   3   1       14.12       12.61      2.05 o 
  -8   3   1       24.17       32.04      3.75 o 
  -7   3   1      979.98     1008.19     35.80 o 
  -6   3   1      463.66      479.01     17.45 o 
  -5   3   1      175.38      172.00      8.88 o 
  -4   3   1     3715.83     3559.67     70.55 o 
  -3   3   1      249.66      194.17      7.72 o 
  -2   3   1      294.41      238.36      9.69 o 
  -1   3   1      832.18      853.93     34.54 o 
   0   3   1    12382.52    11324.78    229.79 o 
   1   3   1     1126.48     1196.59     43.80 o 
   2   3   1    19295.04    17169.67     63.38 o 
   3   3   1     1590.55     1531.58     48.79 o 
   4   3   1       92.54      103.56     10.61 o 
   5   3   1      123.97      112.99      5.49 o 
   6   3   1      953.97      904.87     34.79 o 
   7   3   1      554.82      514.09     20.54 o 
   8   3   1       24.67       26.37      2.86 o 
   9   3   1       76.53       77.05      6.59 o 
  10   3   1      165.86      159.43     13.38 o 
  11   3   1       73.20       68.25     14.07 o 
 -11   4   1       25.21       31.06      5.61 o 
 -10   4   1       29.14       24.95      3.00 o 
  -9   4   1       83.99       79.41      6.76 o 
  -8   4   1       14.24       13.13      2.28 o 
  -7   4   1      562.33      557.72     53.13 o 
  -6   4   1       19.70       26.27      2.33 o 
  -5   4   1       25.47       17.68      1.30 o 
  -4   4   1      228.51      252.07     14.45 o 
  -3   4   1      351.72      352.02     15.15 o 
  -2   4   1     3130.96     2864.34     90.35 o 
  -1   4   1     4185.38     4152.31    257.94 o 
   0   4   1     1199.09     1235.88     45.58 o 
   2   4   1      264.15      289.29     10.95 o 
   3   4   1      212.00      198.86      4.53 o 
   5   4   1      232.43      230.56      7.36 o 
   6   4   1       13.61       24.88      2.34 o 
   7   4   1      269.73      253.11     16.17 o 
   8   4   1        2.23        3.17      1.08 o 
   9   4   1       11.60        9.96      1.82 o 
  10   4   1       13.70       13.41      3.09 o 
  11   4   1        0.20        3.34      5.63 o 
 -11   5   1      123.21      122.58     17.16 o 
 -10   5   1        8.68        8.70      2.72 o 
  -9   5   1       63.19       69.67      5.55 o 
  -8   5   1       89.84      100.91      9.14 o 
  -7   5   1      220.59      297.25     21.24 o 
  -6   5   1      340.16      322.09     25.93 o 
  -5   5   1        7.38       12.93      1.55 o 
  -4   5   1     4436.52     4217.76    173.09 o 
  -3   5   1      604.90      556.52     25.55 o 
  -2   5   1       42.16       21.82      1.76 o 
   0   5   1      637.04      593.01     25.15 o 
   1   5   1     7647.16     7566.96    198.73 o 
   2   5   1     2210.10     2243.37     62.17 o 
   3   5   1      731.17      715.76     24.10 o 
   4   5   1      440.84      354.76      8.78 o 
   5   5   1       18.81       17.75      1.70 o 
   6   5   1      413.51      401.29     12.84 o 
   7   5   1      564.45      514.32     15.36 o 
   8   5   1      181.69      164.97      7.15 o 
   9   5   1      172.36      162.42     11.64 o 
  10   5   1      158.88      150.88     11.22 o 
  11   5   1        3.01        5.34      3.22 o 
 -11   6   1       13.46       12.16      2.81 o 
 -10   6   1      273.21      296.56     25.16 o 
  -9   6   1      167.76      168.93     12.97 o 
  -8   6   1        8.47       14.05      2.28 o 
  -7   6   1      345.72      356.30     12.32 o 
  -6   6   1      332.89      280.77     29.82 o 
  -5   6   1       49.27       60.14      5.26 o 
  -4   6   1     2283.05     2259.09    106.49 o 
  -3   6   1     2415.43     2533.73     97.62 o 
  -2   6   1     4791.78     5143.11    110.13 o 
  -1   6   1     1269.19     1285.98     44.73 o 
   0   6   1    10473.26     9579.62    371.98 o 
   1   6   1     2754.81     2755.08    126.31 o 
   2   6   1       82.87      105.89      5.68 o 
   3   6   1     1087.90     1049.41     37.21 o 
   4   6   1      324.24      369.49     14.22 o 
   5   6   1      739.72      692.28     29.87 o 
   6   6   1      217.98      203.32     13.77 o 
   7   6   1       25.76       34.20      4.02 o 
   8   6   1       95.54      107.03      6.51 o 
   9   6   1       16.70       17.10      2.27 o 
  10   6   1        8.62       10.60      2.42 o 
 -11   7   1        8.11        7.90      4.08 o 
 -10   7   1        2.73       13.33      5.96 o 
  -9   7   1        6.73        7.13      1.74 o 
  -8   7   1      200.99      212.37     16.09 o 
  -7   7   1       89.81       83.12      6.80 o 
  -6   7   1     1268.29     1302.68     97.29 o 
  -5   7   1       85.73       73.71      5.97 o 
  -4   7   1       26.20       26.96      2.58 o 
  -3   7   1      529.93      426.46     19.94 o 
  -2   7   1      186.18      217.38      6.30 o 
  -1   7   1      331.24      315.49     30.32 o 
   0   7   1      421.14      413.55     17.65 o 
   1   7   1      601.26      663.80     29.20 o 
   2   7   1     1094.01     1118.31     38.88 o 
   3   7   1      896.29      855.47     29.16 o 
   4   7   1     2283.32     2299.13     84.47 o 
   5   7   1      366.73      351.50     14.42 o 
   6   7   1      239.62      216.69     10.88 o 
   7   7   1        1.83        1.47      1.17 o 
   8   7   1       58.53       55.78      5.81 o 
   9   7   1       12.02        6.31      1.95 o 
  10   7   1       17.25       17.38      4.69 o 
 -11   8   1        9.76        7.59      3.56 o 
 -10   8   1       74.25       59.13     11.52 o 
  -9   8   1       22.80       26.15      3.30 o 
  -8   8   1       52.57       54.11      4.76 o 
  -7   8   1        0.76        5.82      1.96 o 
  -6   8   1      913.27      894.76    115.09 o 
  -5   8   1     1127.13     1171.11     48.68 o 
  -4   8   1      124.56       76.43     28.31 o 
  -3   8   1      703.78      675.50     71.31 o 
  -1   8   1     8024.92     7821.40    320.79 o 
   0   8   1     1843.68     1743.07     79.31 o 
   1   8   1      731.58      854.50     35.24 o 
   2   8   1      491.93      545.49     19.65 o 
   3   8   1     1084.88     1103.73     34.78 o 
   4   8   1      777.31      747.51     36.15 o 
   5   8   1      317.86      276.84     11.77 o 
   6   8   1       47.37       49.00      3.65 o 
   7   8   1       51.61       43.81      3.82 o 
   8   8   1       64.77       49.37      3.39 o 
   9   8   1       24.59       21.07      3.85 o 
  10   8   1       32.92       44.86      6.76 o 
 -11   9   1        0.38       -1.86      3.16 o 
 -10   9   1        4.66        9.49      4.20 o 
  -9   9   1        0.42       -2.05      4.44 o 
  -8   9   1       33.51       37.14      3.05 o 
  -7   9   1      529.67      444.32     20.78 o 
  -6   9   1     1622.56     1539.58     79.21 o 
  -5   9   1        0.67        1.33      0.77 o 
  -4   9   1      394.65      464.61     26.12 o 
  -3   9   1     6406.03     6591.29    225.62 o 
  -2   9   1     9192.82     9261.46    377.39 o 
  -1   9   1      877.26      775.72     97.55 o 
   0   9   1     1209.88     1121.73     42.40 o 
   1   9   1     9971.83    10169.21    407.23 o 
   2   9   1      850.81      939.20     30.65 o 
   3   9   1      132.11      160.21      5.75 o 
   4   9   1       36.37       33.32      2.79 o 
   5   9   1       14.37       22.44      1.98 o 
   6   9   1      264.13      263.50     16.17 o 
   7   9   1      165.40      154.12     11.68 o 
   8   9   1        5.82        6.64      2.09 o 
   9   9   1       58.73       67.45      8.70 o 
  10   9   1       16.18       25.56      7.21 o 
 -11  10   1        0.21        7.62      2.39 o 
 -10  10   1        6.26       17.03      4.34 o 
  -9  10   1       91.18       74.80     12.93 o 
  -8  10   1       16.51       36.41      6.49 o 
  -7  10   1      140.44      145.97     11.59 o 
  -6  10   1        5.92       15.87      2.44 o 
  -5  10   1      185.62      172.53     16.06 o 
  -4  10   1     1177.27     1145.23     32.23 o 
  -3  10   1       41.12       32.53      4.83 o 
  -2  10   1     1303.05     1395.19     92.22 o 
  -1  10   1      483.77      415.92     42.24 o 
   0  10   1     1306.49     1280.97     51.60 o 
   1  10   1       67.93       61.19      7.07 o 
   2  10   1     1000.58      925.82     34.63 o 
   3  10   1       85.35      100.28      5.73 o 
   4  10   1       16.43       12.45      1.37 o 
   5  10   1      541.08      527.69     18.27 o 
   6  10   1      368.55      336.01     38.81 o 
   7  10   1       90.00       86.10      6.44 o 
   8  10   1       62.21       57.25      4.81 o 
   9  10   1        2.03        2.62      4.04 o 
  10  10   1       34.83       39.46      8.85 o 
 -10  11   1      196.75      188.01     31.05 o 
  -9  11   1       12.69       13.08      4.25 o 
  -8  11   1     1350.49     1651.83    107.07 o 
  -7  11   1      103.19      106.38     10.52 o 
  -6  11   1      590.48      632.58     29.88 o 
  -5  11   1      838.53      804.49     46.33 o 
  -4  11   1        2.90        7.19      1.41 o 
  -3  11   1        7.96        7.58      2.31 o 
  -2  11   1        0.16       17.02      4.22 o 
  -1  11   1     1784.51     1833.04     92.62 o 
   0  11   1      549.65      452.57     26.63 o 
   1  11   1      149.04      155.15      7.64 o 
   2  11   1      417.83      528.08     18.24 o 
   3  11   1     4302.24     4466.89    177.72 o 
   4  11   1      370.41      416.40     13.75 o 
   5  11   1      744.09      783.10     38.38 o 
   6  11   1      610.27      513.06     40.83 o 
   7  11   1       42.50       49.18      3.77 o 
   8  11   1        3.76        2.40      0.97 o 
   9  11   1       31.05       29.28      6.09 o 
  10  11   1       32.03       45.10      6.30 o 
 -10  12   1        7.88       14.62      6.07 o 
  -9  12   1      118.28      108.58     13.09 o 
  -8  12   1       44.88       60.90     10.59 o 
  -7  12   1       81.04       74.26     10.63 o 
  -6  12   1      598.51      556.97     29.21 o 
  -5  12   1        5.76        9.49      1.65 o 
  -4  12   1      154.11      138.22      7.00 o 
  -3  12   1     2318.74     2330.95     84.04 o 
  -2  12   1     4026.15     4283.59    182.59 o 
  -1  12   1     3298.79     3536.70    196.00 o 
   0  12   1      324.55      281.82     14.83 o 
   1  12   1     3642.21     4142.81    130.28 o 
   2  12   1       19.35       44.44      6.05 o 
   3  12   1     3768.76     4333.45    162.66 o 
   4  12   1      525.30      545.30     24.51 o 
   5  12   1      849.15      827.34     38.98 o 
   6  12   1       27.91       45.10      5.45 o 
   7  12   1       32.39       36.65      2.88 o 
   8  12   1      108.63      118.23      9.96 o 
   9  12   1        4.71        4.81      2.35 o 
  10  12   1       16.72       17.06      9.23 o 
 -10  13   1       12.36        8.58      3.10 o 
  -9  13   1        4.01        8.54      3.59 o 
  -8  13   1      877.27      931.84     44.42 o 
  -7  13   1      204.68      226.70     20.60 o 
  -6  13   1      533.42      556.61     22.21 o 
  -5  13   1      326.99      346.09     21.52 o 
  -4  13   1      239.12      260.27      8.01 o 
  -3  13   1     1289.39     1346.43    157.14 o 
  -2  13   1        9.69        7.96      3.87 o 
  -1  13   1      504.19      549.22     33.11 o 
   0  13   1     1133.45     1138.11     53.44 o 
   1  13   1      916.66     1008.28     52.13 o 
   2  13   1      817.21      787.54     40.45 o 
   3  13   1     1948.79     1904.23     56.06 o 
   4  13   1      107.57      118.41     11.16 o 
   5  13   1      217.60      193.59     21.38 o 
   6  13   1      886.98      818.88     53.63 o 
   7  13   1       13.55       11.64      2.23 o 
   8  13   1        0.73        4.80      2.67 o 
   9  13   1        1.22        0.34      1.64 o 
  10  13   1       85.84       96.99     15.40 o 
 -10  14   1       98.50      115.83     19.35 o 
  -9  14   1      154.59      169.27     14.68 o 
  -8  14   1      101.97       99.79     17.83 o 
  -7  14   1       37.04       31.71      5.00 o 
  -6  14   1      304.96      311.37     15.14 o 
  -5  14   1       78.62       99.33      9.01 o 
  -4  14   1       58.30       65.37      6.97 o 
  -3  14   1        0.05        3.06      1.33 o 
  -2  14   1     1416.56     1537.31     77.95 o 
  -1  14   1      575.18      610.01     32.26 o 
   0  14   1      699.45      701.23     57.65 o 
   1  14   1       26.86       18.98      1.81 o 
   2  14   1     1108.98     1118.86     52.21 o 
   3  14   1       51.53       55.65      5.81 o 
   4  14   1      526.39      563.78     13.74 o 
   5  14   1     1095.01     1101.78     39.66 o 
   6  14   1      866.88      908.38     78.78 o 
   7  14   1       55.89       55.85      4.27 o 
   8  14   1      184.50      193.00     15.72 o 
   9  14   1       27.43       28.37      4.53 o 
  10  14   1        1.35        3.83      2.07 o 
 -10  15   1        2.17        7.40      2.89 o 
  -9  15   1        6.11       10.60      2.54 o 
  -8  15   1       49.47       36.11      7.65 o 
  -7  15   1       15.41       28.05      3.20 o 
  -6  15   1      234.92      271.47     22.14 o 
  -5  15   1      508.06      475.70     30.38 o 
  -4  15   1      387.75      451.43     18.65 o 
  -3  15   1      208.32      184.81     11.22 o 
  -2  15   1      670.32      598.76     45.33 o 
  -1  15   1      378.29      359.76     11.40 o 
   0  15   1     2117.10     2092.81    171.07 o 
   1  15   1      212.11      195.36      8.18 o 
   2  15   1       69.42       74.31      6.84 o 
   3  15   1       38.14       34.98      3.48 o 
   4  15   1       38.46       27.61      3.14 o 
   5  15   1       14.51       20.53      3.24 o 
   6  15   1        0.00        2.53      1.86 o 
   7  15   1       33.67       23.82      2.30 o 
   8  15   1       27.11       33.46      4.42 o 
   9  15   1      206.94      194.84     19.65 o 
  10  15   1       10.28        3.59      2.51 o 
 -10  16   1       14.23       16.04      2.99 o 
  -9  16   1       38.05       48.20      4.58 o 
  -8  16   1       10.75       10.02      2.54 o 
  -7  16   1        0.67        3.58      2.19 o 
  -6  16   1        4.78        4.08      2.66 o 
  -5  16   1      305.97      320.41     25.92 o 
  -4  16   1      107.17      101.26      7.97 o 
  -3  16   1        4.65        4.72      1.30 o 
  -2  16   1        3.32        2.89      2.00 o 
  -1  16   1      264.49      218.74     12.33 o 
   0  16   1      840.20      744.39     68.77 o 
   1  16   1      132.62      158.41      7.68 o 
   2  16   1       27.31       23.88      4.01 o 
   3  16   1      205.73      190.14     14.16 o 
   4  16   1      290.26      297.28     13.94 o 
   5  16   1      141.49      163.73     10.72 o 
   6  16   1       23.21       23.44      2.20 o 
   7  16   1       84.69       74.31      7.12 o 
   8  16   1       21.86       19.13      3.38 o 
   9  16   1       36.94       47.86      6.07 o 
 -10  17   1        4.13        7.32      3.62 o 
  -9  17   1        0.07        2.76      2.83 o 
  -8  17   1        0.10        1.39      2.84 o 
  -7  17   1        8.76       10.30      2.23 o 
  -6  17   1      301.46      327.17     28.64 o 
  -5  17   1      193.92      245.09     25.27 o 
  -4  17   1        1.26        2.33      2.78 o 
  -3  17   1       25.70       29.01      3.20 o 
  -2  17   1      612.11      574.12     40.80 o 
  -1  17   1      313.14      315.99     21.07 o 
   0  17   1      759.99      676.69     41.90 o 
   1  17   1     1810.35     1981.53     88.59 o 
   2  17   1      883.84     1039.45     56.97 o 
   3  17   1      815.59      797.63     30.71 o 
   4  17   1      755.43      764.42     34.28 o 
   5  17   1       18.78       27.00      3.18 o 
   6  17   1      139.19      140.50     10.87 o 
   7  17   1        0.00        1.42      1.60 o 
   8  17   1       12.43       11.10      2.13 o 
   9  17   1       68.45       70.14      7.88 o 
  -9  18   1       14.10       17.93      3.28 o 
  -8  18   1        0.45        7.12      2.23 o 
  -7  18   1        0.71        1.34      3.37 o 
  -6  18   1       37.70       41.15      4.58 o 
  -5  18   1      322.72      308.94     25.04 o 
  -4  18   1      965.68     1057.35     76.09 o 
  -3  18   1       65.88       45.22      4.20 o 
  -2  18   1      579.64      656.51     43.13 o 
  -1  18   1     1022.29     1046.85     49.34 o 
   0  18   1      610.78      544.47     30.54 o 
   1  18   1      370.22      334.81     25.91 o 
   2  18   1        0.06        8.31      2.73 o 
   3  18   1     1012.32      989.90     43.85 o 
   4  18   1        0.02        0.20      1.79 o 
   5  18   1      169.31      157.60     12.39 o 
   6  18   1        3.17        5.40      2.30 o 
   7  18   1        0.21        2.46      2.52 o 
   8  18   1       37.20       40.44      4.91 o 
   9  18   1       15.58       19.56      4.39 o 
  -9  19   1       43.19       32.24      4.18 o 
  -8  19   1       73.68       94.30      8.82 o 
  -7  19   1       86.07       69.54      7.74 o 
  -6  19   1       47.24       53.29      5.94 o 
  -5  19   1      922.60      987.88     57.44 o 
  -4  19   1       22.77       20.56      6.10 o 
  -3  19   1      388.76      338.60     17.90 o 
  -2  19   1       14.28       18.14      2.56 o 
  -1  19   1       33.34       34.75      3.92 o 
   0  19   1       58.38       37.44      3.58 o 
   1  19   1       10.12       12.85      1.53 o 
   2  19   1       18.63       11.94      1.56 o 
   3  19   1       12.42       14.31      2.13 o 
   4  19   1      163.92      160.94     14.69 o 
   5  19   1        4.15        3.22      1.51 o 
   6  19   1        2.77        2.77      1.99 o 
   7  19   1       43.53       44.47      5.59 o 
   8  19   1        2.73        5.47      2.76 o 
   9  19   1        1.41        2.14      1.42 o 
  -9  20   1       14.84       19.13      3.22 o 
  -8  20   1        6.73       12.73      2.73 o 
  -7  20   1        0.00        6.77      2.77 o 
  -6  20   1        5.78        7.59      2.47 o 
  -5  20   1      299.49      362.92     30.26 o 
  -4  20   1      293.57      377.90     21.40 o 
  -3  20   1       76.99       75.17      7.79 o 
  -2  20   1      128.22      127.63     11.08 o 
  -1  20   1      793.58      863.56     32.26 o 
   0  20   1      535.68      523.33     23.53 o 
   1  20   1       12.36        7.11      1.99 o 
   2  20   1       16.90       18.89      1.92 o 
   3  20   1      113.34      110.78      7.14 o 
   4  20   1      187.27      194.61     12.07 o 
   5  20   1       61.19       59.30      6.14 o 
   6  20   1        0.01       -2.31      3.42 o 
   7  20   1       23.34       22.29      6.98 o 
   8  20   1       12.28       12.96      1.92 o 
   9  20   1       41.05       44.45     11.05 o 
  -9  21   1        5.87        7.36      3.85 o 
  -8  21   1      107.02      127.43     14.87 o 
  -7  21   1      107.95      111.43      9.78 o 
  -6  21   1      210.26      221.78     18.49 o 
  -5  21   1      586.14      647.84     30.96 o 
  -4  21   1       27.49       27.33      3.80 o 
  -3  21   1      197.82      187.39     19.27 o 
  -2  21   1       49.95       40.59      3.55 o 
  -1  21   1       81.31       74.54      5.86 o 
   0  21   1       70.83       67.30      5.11 o 
   1  21   1       15.80       17.22      1.87 o 
   2  21   1       17.43       20.66      2.55 o 
   3  21   1       19.89       17.16      1.93 o 
   4  21   1        0.78        2.23      3.52 o 
   5  21   1       29.54       25.31      4.13 o 
   6  21   1        5.79        2.39      2.54 o 
   7  21   1       80.58       88.25     10.08 o 
   8  21   1        0.23        9.74      2.98 o 
  -9  22   1      236.77      260.02     28.17 o 
  -8  22   1        0.91        0.91      3.16 o 
  -7  22   1       86.33      101.84     10.50 o 
  -6  22   1      226.81      233.68     18.89 o 
  -5  22   1      106.29      104.72     12.58 o 
  -4  22   1       41.41       48.15      4.78 o 
  -3  22   1        6.26        1.34      1.90 o 
  -2  22   1       85.80       92.57      8.60 o 
  -1  22   1       59.62       58.21      5.95 o 
   0  22   1      301.01      288.34     15.44 o 
   1  22   1      222.24      209.34     11.48 o 
   2  22   1       70.28       67.23      5.22 o 
   3  22   1        6.47       15.76      4.34 o 
   4  22   1      574.15      597.64     36.63 o 
   5  22   1      814.48      909.88     49.29 o 
   6  22   1      215.11      207.00     16.58 o 
   7  22   1       13.01       20.01      3.10 o 
   8  22   1      231.37      242.28     24.03 o 
  -8  23   1       16.73       22.33      3.23 o 
  -7  23   1       64.62       63.45      8.95 o 
  -6  23   1       21.82       29.19      5.03 o 
  -5  23   1       33.49       31.51      3.97 o 
  -4  23   1        0.11        2.08      1.90 o 
  -3  23   1      250.19      282.19     25.85 o 
  -2  23   1      137.15      113.17     10.36 o 
  -1  23   1        2.63        2.30      1.35 o 
   0  23   1      159.99      164.34     10.81 o 
   1  23   1      368.85      379.48     22.71 o 
   2  23   1       16.35       25.28      2.36 o 
   3  23   1      201.56      199.18     18.78 o 
   4  23   1        1.01        1.05      1.95 o 
   5  23   1       12.53       13.27      4.55 o 
   6  23   1        3.08       10.87      3.06 o 
   7  23   1       22.68       17.39      2.60 o 
   8  23   1       17.78       15.04      3.69 o 
  -8  24   1        5.46        5.42      2.52 o 
  -7  24   1        1.71        5.64      2.98 o 
  -6  24   1       45.04       52.47      7.22 o 
  -5  24   1       14.53       16.08      7.22 o 
  -4  24   1      127.53      130.24     13.30 o 
  -3  24   1      229.08      219.04     15.70 o 
  -2  24   1       44.54       50.60      5.72 o 
  -1  24   1      360.67      399.22     27.55 o 
   0  24   1       35.18       23.15      2.06 o 
   1  24   1      211.25      203.10     18.98 o 
   2  24   1       10.78       15.67      1.77 o 
   3  24   1       92.90       98.72     10.37 o 
   4  24   1      102.16       95.16      9.72 o 
   5  24   1       98.29       91.39     11.24 o 
   6  24   1       45.42       62.48      5.14 o 
   7  24   1        0.47        4.36      2.22 o 
   8  24   1       45.39       42.83      6.77 o 
  -8  25   1       46.69       47.40      5.95 o 
  -7  25   1       11.24        8.85      4.35 o 
  -6  25   1      176.07      185.95     14.25 o 
  -5  25   1       92.44       86.75      8.58 o 
  -4  25   1      191.36      201.12     17.05 o 
  -3  25   1      100.29      100.47      9.50 o 
  -2  25   1      109.78       97.73      9.17 o 
  -1  25   1        9.17        5.82      1.42 o 
   0  25   1        2.45        6.01      2.49 o 
   1  25   1        5.83        3.56      1.11 o 
   2  25   1       32.04       26.39      2.54 o 
   3  25   1       10.01        6.10      1.52 o 
   4  25   1       42.54       42.75      4.81 o 
   5  25   1       40.10       35.56      4.61 o 
   6  25   1       18.92       14.64      3.37 o 
   7  25   1       42.35       40.46      4.68 o 
  -7  26   1      164.47      193.89     18.14 o 
  -6  26   1        1.11        2.25      2.22 o 
  -5  26   1      266.89      280.00     23.55 o 
  -4  26   1      452.66      494.39     37.07 o 
  -3  26   1        9.80        9.95      2.38 o 
  -2  26   1        0.02       -1.04      2.16 o 
  -1  26   1      302.43      375.92     26.87 o 
   0  26   1      801.66      887.12     47.78 o 
   1  26   1      273.22      264.87     18.99 o 
   2  26   1       77.73       86.60      8.24 o 
   3  26   1      365.17      354.74     27.73 o 
   4  26   1       69.92       65.63      6.53 o 
   5  26   1       49.50       40.81      4.51 o 
   6  26   1       48.39       40.73      4.74 o 
   7  26   1       17.43       14.25      2.69 o 
  -7  27   1       23.03       12.31      3.41 o 
  -6  27   1       50.00       46.80      6.41 o 
  -5  27   1       73.52       68.12      9.08 o 
  -4  27   1       13.98       16.32      3.15 o 
  -3  27   1       10.75       11.34      2.70 o 
  -2  27   1        9.48        4.69      1.98 o 
  -1  27   1        3.43        2.24      1.77 o 
   0  27   1      123.72      101.28     10.21 o 
   1  27   1       44.56       43.93      5.02 o 
   2  27   1        3.89       -0.64      2.06 o 
   3  27   1        6.80        4.69      1.64 o 
   4  27   1       29.09       36.24      4.39 o 
   5  27   1       17.49       14.03      3.03 o 
   6  27   1       33.70       36.03      4.01 o 
   7  27   1       22.52       17.56      3.09 o 
  -7  28   1       37.94       46.90      5.16 o 
  -6  28   1        4.68        2.33      2.75 o 
  -5  28   1      125.58      130.32     13.43 o 
  -4  28   1      304.94      339.89     32.00 o 
  -3  28   1        0.32        2.84      2.05 o 
  -2  28   1      101.41      104.75     10.84 o 
  -1  28   1       20.50       17.36      2.51 o 
   0  28   1      181.20      191.97     18.01 o 
   1  28   1      230.94      208.36     18.31 o 
   2  28   1       50.10       59.18      7.37 o 
   3  28   1       33.11       29.12      3.75 o 
   4  28   1        6.64        4.66      1.73 o 
   5  28   1       68.65       70.17      7.34 o 
   6  28   1       15.02       10.29      3.48 o 
  -6  29   1        0.03       -0.98      3.18 o 
  -5  29   1       66.14       56.79      6.62 o 
  -4  29   1       64.08       63.34      7.07 o 
  -3  29   1       71.97       68.09      7.86 o 
  -2  29   1      104.70      119.77     13.61 o 
  -1  29   1       61.66       48.33      4.45 o 
   0  29   1      193.97      186.39     18.61 o 
   1  29   1       28.00       29.45      3.27 o 
   2  29   1        0.06        0.42      1.52 o 
   3  29   1       63.89       73.81      7.39 o 
   4  29   1        7.21        8.07      2.60 o 
   5  29   1        0.34        2.17      2.58 o 
   6  29   1        0.79        1.85      2.87 o 
  -6  30   1       33.58       40.13      5.15 o 
  -5  30   1       63.07       54.49      6.95 o 
  -4  30   1        0.51       -1.39      2.97 o 
  -3  30   1      100.59       93.77      8.88 o 
  -2  30   1        7.64        6.15      1.94 o 
  -1  30   1       47.83       43.76      4.57 o 
   0  30   1        0.96        2.74      1.86 o 
   1  30   1       42.20       43.06      4.96 o 
   2  30   1       24.04       21.33      2.39 o 
   3  30   1        2.63        3.14      2.04 o 
   4  30   1      130.05      130.91     12.25 o 
   5  30   1      205.89      211.33     23.57 o 
  -5  31   1       15.51       17.38      4.09 o 
  -4  31   1       29.11       25.50      3.88 o 
  -3  31   1        8.07       14.00      3.59 o 
  -2  31   1       39.73       36.60      3.63 o 
  -1  31   1        0.12        1.41      2.07 o 
   0  31   1       84.03       80.12     13.63 o 
   1  31   1       13.14       11.50      2.40 o 
   2  31   1        8.60       11.06      2.45 o 
   3  31   1       27.13       31.22      3.78 o 
   4  31   1       62.43       61.16      6.96 o 
   5  31   1        1.71        6.04      2.29 o 
  -5  32   1       19.49       23.99      3.85 o 
  -4  32   1       19.69       23.86      3.47 o 
  -3  32   1       14.76       13.33      2.82 o 
  -2  32   1        7.34        4.92      3.18 o 
  -1  32   1       67.59       69.66      8.46 o 
   0  32   1       58.19       56.46      8.78 o 
   1  32   1       12.66       12.53      3.12 o 
   2  32   1        0.72        3.24      1.75 o 
   3  32   1       17.04       24.45      3.40 o 
   4  32   1       30.71       45.46      4.69 o 
  -4  33   1       50.35       44.99      5.62 o 
  -3  33   1        0.89        4.50      1.82 o 
  -2  33   1       18.47       24.47      5.37 o 
  -1  33   1        4.26        4.37      3.11 o 
   0  33   1       35.81       23.64      5.57 o 
   1  33   1        8.85        8.71      6.64 o 
   2  33   1        5.02        6.02      2.21 o 
   3  33   1       21.35       21.05      4.55 o 
   4  33   1       86.60       84.11     11.20 o 
  -3  34   1       81.37       88.88     10.53 o 
  -2  34   1       25.77       26.61      7.87 o 
  -1  34   1      353.05      346.35     93.58 o 
   0  34   1      112.86      102.99     23.72 o 
   1  34   1        3.96        3.90      1.77 o 
   2  34   1        6.72        4.09      3.89 o 
   3  34   1       18.72       18.65      3.05 o 
  -2  35   1       60.87       64.83      9.41 o 
  -1  35   1        0.77        2.60      3.01 o 
   0  35   1       26.31       33.28      7.34 o 
   1  35   1       24.91       31.32      8.28 o 
   2  35   1        1.28        3.13      3.86 o 
 -11   0   2       78.19       62.39     19.06 o 
 -10   0   2        8.13        5.29      2.05 o 
  -9   0   2      191.10      176.16     25.39 o 
  -8   0   2      119.33      131.03     16.32 o 
  -7   0   2      189.15      168.77     10.72 o 
  -6   0   2       30.93       15.51      2.20 o 
  -4   0   2     3582.42     3379.34    167.87 o 
  -3   0   2        1.00        3.48      0.76 o 
  -2   0   2      545.82      426.20     13.44 o 
  -1   0   2        2.52       13.77      3.42 o 
   0   0   2     1653.55     1607.93     93.42 o 
   1   0   2     6559.03     7133.46    123.43 o 
   2   0   2     5452.08     5288.67    323.15 o 
   3   0   2       42.87       51.41      9.82 o 
   4   0   2     1973.92     1745.80     81.20 o 
   5   0   2      106.38       76.88      9.97 o 
   6   0   2       52.17       60.31      5.69 o 
   7   0   2       42.53       52.15      7.46 o 
   8   0   2       17.27       18.47      3.40 o 
   9   0   2      499.03      498.68     31.71 o 
  10   0   2      218.25      207.87     28.23 o 
 -11   1   2        0.70        0.01      2.25 o 
 -10   1   2       12.47        9.37      2.21 o 
  -9   1   2       13.13       12.68      2.44 o 
  -8   1   2       46.23       61.93      5.84 o 
  -7   1   2        6.35        8.16      3.06 o 
  -6   1   2      260.39      253.47      6.74 o 
  -5   1   2        1.23       27.17     22.28 o 
  -4   1   2        0.12        8.31      1.97 o 
  -3   1   2        0.26        1.66      1.50 o 
  -2   1   2      911.10      887.81     35.43 o 
  -1   1   2    10445.96     9746.36    242.32 o 
   1   1   2       12.59       16.62      3.75 o 
   2   1   2     2135.71     1970.69     45.90 o 
   3   1   2     1293.81     1134.02     37.38 o 
   4   1   2      210.51      180.57      6.32 o 
   5   1   2      449.82      380.65     12.00 o 
   6   1   2      375.82      338.48     14.27 o 
   7   1   2        7.24        4.63      1.03 o 
   8   1   2       28.74       31.38      3.13 o 
   9   1   2       32.72       39.36      5.99 o 
  10   1   2        1.83        6.50      4.32 o 
 -11   2   2        2.32        4.81      1.91 o 
 -10   2   2       20.91       23.62      3.12 o 
  -9   2   2        9.50        9.59      1.62 o 
  -8   2   2      171.61      170.10     12.42 o 
  -7   2   2       42.75       46.01      3.87 o 
  -6   2   2      497.32      452.85     17.25 o 
  -5   2   2      239.08      211.53      5.70 o 
  -4   2   2       42.83       38.27      2.47 o 
  -3   2   2     1157.60     1014.12     35.06 o 
  -2   2   2     2295.31     2006.50     78.40 o 
  -1   2   2    13672.12    12451.33    343.47 o 
   0   2   2      487.57      420.78      8.21 o 
   1   2   2    28440.33    26692.85     68.54 o 
   2   2   2     3256.79     3078.63     90.72 o 
   3   2   2     2981.72     3111.13     97.64 o 
   4   2   2        0.13        6.64      1.39 o 
   5   2   2       37.46       39.43      2.95 o 
   6   2   2        0.10        5.93      1.76 o 
   7   2   2       11.36        9.20      1.28 o 
   8   2   2        6.22       10.78      1.85 o 
   9   2   2      211.70      199.62     11.23 o 
  10   2   2       23.13       19.87      3.23 o 
 -11   3   2        0.01        5.00      2.46 o 
 -10   3   2       29.52       26.74      3.67 o 
  -9   3   2        1.37        2.95      1.31 o 
  -8   3   2       99.13       93.99      9.53 o 
  -7   3   2      151.98      139.14      8.44 o 
  -6   3   2       24.31       19.18      2.31 o 
  -5   3   2     1440.91     1487.68     43.06 o 
  -4   3   2        5.16        6.66      0.82 o 
  -3   3   2        0.65        6.73      0.96 o 
  -2   3   2     8215.54     7381.08    185.35 o 
  -1   3   2     1306.26     1160.50     19.74 o 
   0   3   2     3326.70     3334.70     56.19 o 
   1   3   2    34871.42    30682.62     72.82 o 
   2   3   2     5782.39     5873.80    150.33 o 
   3   3   2     7772.13     7861.60    287.93 o 
   4   3   2     1063.91     1207.92     76.14 o 
   5   3   2      575.67      517.97     16.42 o 
   6   3   2      208.06      221.84      8.49 o 
   7   3   2        9.09       12.46      1.88 o 
   8   3   2      149.08      165.93     12.47 o 
   9   3   2      140.74      127.32     12.83 o 
  10   3   2       18.72       15.57      2.63 o 
 -11   4   2      146.79      138.52     14.81 o 
 -10   4   2      264.06      248.88     27.75 o 
  -9   4   2       56.12       59.00      4.98 o 
  -8   4   2      101.20       96.21      9.37 o 
  -7   4   2      247.60      241.07      7.90 o 
  -6   4   2       27.78       29.10      2.30 o 
  -5   4   2       14.95       27.45      2.76 o 
  -4   4   2      239.15      204.82      5.07 o 
  -3   4   2       41.89       44.67      3.59 o 
  -2   4   2     2987.62     2815.08     81.54 o 
  -1   4   2    16307.44    15512.29    290.85 o 
   0   4   2      747.93      793.93     20.38 o 
   1   4   2      978.69     1036.29     39.16 o 
   2   4   2     7338.24     7619.67    165.90 o 
   3   4   2     4810.25     4744.17    194.16 o 
   5   4   2      158.68      147.88     10.05 o 
   6   4   2        7.06       13.81      1.58 o 
   7   4   2      544.63      559.96     15.15 o 
   8   4   2      183.58      163.64     14.53 o 
   9   4   2       13.45        7.41      2.21 o 
  10   4   2       19.61       15.09      2.32 o 
 -11   5   2       29.64       17.47      4.13 o 
 -10   5   2       26.76       29.34      6.17 o 
  -9   5   2      161.60      155.05     10.50 o 
  -8   5   2       95.55      105.83      8.64 o 
  -7   5   2       20.09       18.11      2.51 o 
  -6   5   2      127.03      117.84      6.60 o 
  -5   5   2      628.73      658.84     14.69 o 
  -4   5   2      172.64      211.72      9.53 o 
  -3   5   2     2612.48     2477.80     77.76 o 
  -2   5   2     1665.89     1647.27     56.73 o 
  -1   5   2    10845.30    10132.33    262.97 o 
   0   5   2     9319.81     9387.78    250.98 o 
   1   5   2     3181.48     3340.04     97.40 o 
   2   5   2      677.27      753.70     20.96 o 
   3   5   2     1030.85      881.05     37.87 o 
   4   5   2      638.30      835.41     33.35 o 
   5   5   2      139.06      119.89      6.71 o 
   6   5   2      264.80      235.98     12.77 o 
   7   5   2       61.33       74.89      6.89 o 
   8   5   2       36.26       48.59      5.53 o 
   9   5   2       20.30       16.78      2.62 o 
  10   5   2       23.55       13.44      2.58 o 
 -11   6   2       10.25       15.17      5.29 o 
 -10   6   2       13.48       13.27      6.16 o 
  -9   6   2       22.70       28.71      4.99 o 
  -8   6   2        0.87        4.92      1.07 o 
  -7   6   2       16.46       12.80      1.83 o 
  -6   6   2      119.74      130.71     10.24 o 
  -5   6   2      505.41      470.29     17.24 o 
  -4   6   2      166.24      182.67      5.31 o 
  -3   6   2      161.77      161.53      7.95 o 
  -2   6   2     2051.15     1882.57     57.03 o 
  -1   6   2     3437.94     3478.29     59.52 o 
   0   6   2    12467.68    12579.87    395.66 o 
   1   6   2        0.82        3.25      1.39 o 
   2   6   2       28.06       21.99      1.89 o 
   3   6   2      264.00      245.67      7.37 o 
   4   6   2     2884.82     2910.74    103.42 o 
   5   6   2      891.40      839.71     24.11 o 
   6   6   2        0.06       13.98      3.74 o 
   7   6   2      203.09      172.18      9.57 o 
   8   6   2      303.28      268.13     13.86 o 
   9   6   2        8.69        9.82      2.88 o 
  10   6   2        7.95       10.80      2.54 o 
 -11   7   2       49.27       37.82      6.38 o 
 -10   7   2       85.01       81.71     10.78 o 
  -9   7   2       92.13      115.52     12.83 o 
  -8   7   2       15.98       19.82      5.10 o 
  -7   7   2      141.08      121.83      7.74 o 
  -6   7   2       80.83       82.90      6.82 o 
  -5   7   2      442.61      438.98     18.91 o 
  -4   7   2        4.16        6.33      1.98 o 
  -3   7   2     1283.26     1196.49     27.95 o 
  -2   7   2      120.89      162.60      3.79 o 
  -1   7   2      647.52      628.01     20.94 o 
   0   7   2     1976.89     2015.70     93.08 o 
   1   7   2     1103.18     1059.92     36.83 o 
   2   7   2      536.92      611.73     20.01 o 
   3   7   2        2.36        2.41      1.02 o 
   4   7   2        0.01        3.48      1.66 o 
   5   7   2      122.60       99.08      7.39 o 
   6   7   2      521.47      514.39     27.03 o 
   7   7   2        0.81        1.17      1.16 o 
   8   7   2      100.42       96.43      8.49 o 
   9   7   2       57.99       59.76      6.95 o 
  10   7   2        7.43        8.94      2.76 o 
 -11   8   2       12.26       11.12      3.43 o 
 -10   8   2      178.69      160.00     17.28 o 
  -9   8   2       20.13       23.85      4.83 o 
  -8   8   2      684.27      713.38     27.92 o 
  -7   8   2        3.98        1.30      1.30 o 
  -6   8   2     1015.42      941.87     38.59 o 
  -5   8   2     1916.66     1897.18     63.96 o 
  -4   8   2     2587.07     2645.63    111.00 o 
  -3   8   2      684.81      699.10     31.22 o 
  -2   8   2     6057.30     6157.08    212.58 o 
  -1   8   2     2489.90     2385.41    109.64 o 
   0   8   2       11.81       22.01      2.10 o 
   1   8   2      204.37      178.04      4.26 o 
   2   8   2      427.69      404.11     12.62 o 
   3   8   2      296.31      316.92      7.95 o 
   4   8   2      137.99      115.36      7.88 o 
   5   8   2        9.50        8.32      1.19 o 
   6   8   2      126.38      139.98      9.51 o 
   7   8   2        2.37        1.59      1.51 o 
   8   8   2       55.42       69.42      5.77 o 
   9   8   2       97.06       91.70      8.03 o 
  10   8   2      163.16      163.29     16.36 o 
 -11   9   2        4.00        6.17      2.68 o 
 -10   9   2       10.15       10.39      4.10 o 
  -9   9   2      186.36      191.05     26.91 o 
  -8   9   2       16.43       33.29      3.73 o 
  -7   9   2      423.75      421.01     12.77 o 
  -6   9   2      814.57      859.80     25.33 o 
  -5   9   2      284.06      273.59      8.81 o 
  -4   9   2     2303.65     2427.73     66.50 o 
  -3   9   2     1331.49     1268.94     54.10 o 
  -2   9   2       76.79       97.18      5.89 o 
  -1   9   2       14.47       20.65      2.09 o 
   0   9   2      729.22      715.66     33.69 o 
   1   9   2        2.51       -1.71      1.71 o 
   2   9   2       65.37       77.14      4.06 o 
   3   9   2      547.51      574.11     23.52 o 
   4   9   2      907.57      868.14     25.02 o 
   5   9   2      330.09      306.65     12.61 o 
   6   9   2     1321.28     1241.41     70.60 o 
   7   9   2       47.46       40.73      2.90 o 
   8   9   2      162.26      150.82     10.03 o 
   9   9   2       51.04       46.63      6.17 o 
  10   9   2        0.06        5.98      3.34 o 
 -11  10   2        0.04        3.62      2.04 o 
 -10  10   2       15.28       14.16      3.89 o 
  -9  10   2      181.96      189.75     25.89 o 
  -8  10   2       34.27       32.90      4.59 o 
  -7  10   2       77.88       80.20      7.97 o 
  -6  10   2      589.17      562.88     48.74 o 
  -5  10   2      809.31      800.94     39.10 o 
  -4  10   2        3.44       14.28      5.11 o 
  -3  10   2        3.04        6.85      1.64 o 
  -2  10   2       61.49       59.14      8.85 o 
  -1  10   2     3569.18     3550.85    153.26 o 
   0  10   2      106.55      132.16      3.66 o 
   1  10   2      594.35      572.53     22.41 o 
   2  10   2      126.90      170.59      4.94 o 
   3  10   2        0.39        0.86      1.69 o 
   4  10   2      361.90      405.96     10.64 o 
   5  10   2      772.83      805.87     52.31 o 
   6  10   2      254.73      272.20     23.78 o 
   7  10   2        9.26        7.66      1.68 o 
   8  10   2        4.20        8.29      1.86 o 
   9  10   2        0.32        2.04      1.92 o 
  10  10   2        0.89        2.40      3.68 o 
 -11  11   2       15.44       21.00      3.16 o 
 -10  11   2       52.41       58.25      8.71 o 
  -9  11   2       34.14       38.62      7.04 o 
  -8  11   2       20.16       21.28      3.74 o 
  -7  11   2      150.08      167.18     18.43 o 
  -6  11   2     1997.15     1966.58    112.71 o 
  -5  11   2       29.84       28.35      3.77 o 
  -4  11   2     1609.85     1504.84     73.06 o 
  -3  11   2        3.38        3.28      1.71 o 
  -2  11   2       53.73       32.70      6.83 o 
  -1  11   2       57.06       64.25      5.58 o 
   0  11   2     1787.70     2006.99     83.01 o 
   1  11   2      573.29      665.26     20.46 o 
   2  11   2      299.51      332.82      7.57 o 
   3  11   2      253.83      262.45     10.30 o 
   4  11   2      263.88      269.05     19.36 o 
   5  11   2      138.44      122.06     11.44 o 
   6  11   2      123.94      134.51      9.41 o 
   7  11   2      141.24      149.43     11.11 o 
   8  11   2      130.57      114.27      8.02 o 
   9  11   2        1.36        4.16      1.67 o 
  10  11   2        0.35        4.41      6.83 o 
 -10  12   2      117.32      114.82     14.79 o 
  -9  12   2      184.90      198.69     22.31 o 
  -8  12   2        0.87        7.78      6.95 o 
  -7  12   2       88.27       86.79     11.52 o 
  -6  12   2        2.96       13.22     14.60 o 
  -5  12   2      153.52      147.43     14.75 o 
  -4  12   2        0.11        8.76      2.46 o 
  -3  12   2      281.84      247.27     16.42 o 
  -2  12   2      915.38      922.43     47.17 o 
  -1  12   2     1436.79     1363.19     80.71 o 
   0  12   2      424.44      362.54     15.29 o 
   1  12   2     3239.23     3201.86    120.63 o 
   2  12   2      339.48      383.32     13.85 o 
   3  12   2      536.42      522.45     22.71 o 
   4  12   2      886.04      868.98     33.37 o 
   5  12   2      881.89      877.68     40.19 o 
   6  12   2       20.20       32.13      3.44 o 
   7  12   2      183.06      182.79     10.61 o 
   8  12   2       62.55       57.76      6.16 o 
   9  12   2       54.19       56.67      6.90 o 
  10  12   2       41.64       28.05      6.39 o 
 -10  13   2       18.74       30.59      5.51 o 
  -9  13   2      123.66      117.16     15.59 o 
  -8  13   2      376.83      372.53     32.24 o 
  -7  13   2       28.88       41.58     14.54 o 
  -6  13   2      280.09      265.08     23.24 o 
  -5  13   2       15.58        9.61      2.53 o 
  -4  13   2       48.19       62.25      5.77 o 
  -3  13   2      661.36      820.35     39.87 o 
  -2  13   2     1575.25     1474.17     70.01 o 
  -1  13   2      201.37      193.94      9.59 o 
   0  13   2      408.67      507.03     27.67 o 
   1  13   2      612.78      602.93     16.16 o 
   2  13   2      794.44      714.75     28.62 o 
   3  13   2        9.99       10.92      1.57 o 
   4  13   2       46.97       48.91      4.42 o 
   5  13   2      141.73      126.33     11.57 o 
   6  13   2      593.49      577.91     23.51 o 
   7  13   2      189.09      176.86     10.99 o 
   8  13   2       54.89       58.07      4.38 o 
   9  13   2       57.62       54.57      5.11 o 
  10  13   2        0.13        1.63      3.53 o 
 -10  14   2       22.69       24.32      5.63 o 
  -9  14   2        0.15        0.18      3.99 o 
  -8  14   2       42.47       40.03      5.50 o 
  -7  14   2      304.49      293.73     21.07 o 
  -6  14   2      536.43      544.78     26.45 o 
  -5  14   2      711.68      698.23     55.18 o 
  -4  14   2      206.17      198.96     20.55 o 
  -3  14   2        8.40        3.58      1.76 o 
  -2  14   2      967.73      904.01     63.75 o 
  -1  14   2      834.88      836.52     38.66 o 
   0  14   2       15.52       14.65      1.54 o 
   1  14   2       45.63       43.37      3.80 o 
   2  14   2       78.50       73.62      5.48 o 
   3  14   2       22.26       22.55      2.05 o 
   4  14   2        0.51        0.83      2.25 o 
   5  14   2      504.05      574.93     27.04 o 
   6  14   2      147.79      159.33     10.48 o 
   7  14   2       47.58       46.53      3.93 o 
   8  14   2       12.59       15.82      2.48 o 
   9  14   2        0.02        6.54      2.04 o 
  10  14   2       10.51        7.27      3.52 o 
 -10  15   2       30.52       29.59      4.44 o 
  -9  15   2       98.35      110.15     13.51 o 
  -8  15   2      142.19      173.23     22.00 o 
  -7  15   2       73.66       80.57      9.16 o 
  -6  15   2      161.18      179.60     22.71 o 
  -5  15   2      519.43      565.19     26.48 o 
  -4  15   2       77.69       67.49      8.12 o 
  -3  15   2        5.52        0.96      2.16 o 
  -2  15   2      137.03       98.41     15.88 o 
  -1  15   2       99.04       90.96      8.22 o 
   0  15   2      110.52      100.55      6.30 o 
   1  15   2      182.64      160.40      5.91 o 
   2  15   2      920.88      848.50     22.79 o 
   3  15   2        1.60        0.17      1.37 o 
   4  15   2       29.01       20.73      2.03 o 
   5  15   2      837.76      858.56     26.84 o 
   6  15   2      538.33      572.43     24.39 o 
   7  15   2        2.20        3.74      1.69 o 
   8  15   2       59.72       58.84      5.64 o 
   9  15   2       42.72       46.62      6.35 o 
 -10  16   2       16.56       17.94      3.92 o 
  -9  16   2       23.24       31.28      4.25 o 
  -8  16   2       71.63       83.35     11.02 o 
  -7  16   2       23.91       28.17      4.07 o 
  -6  16   2      303.42      280.22     41.04 o 
  -5  16   2      451.71      470.81     46.18 o 
  -4  16   2      552.98      535.18     26.08 o 
  -3  16   2        7.09       10.16      2.87 o 
  -2  16   2      484.27      448.80     53.04 o 
  -1  16   2     1453.32     1470.34     63.60 o 
   0  16   2      811.73      756.66     62.07 o 
   1  16   2     1388.01     1390.20     49.68 o 
   2  16   2     2011.66     2135.10     95.27 o 
   3  16   2      103.89      121.24      6.85 o 
   4  16   2      489.71      530.78     26.95 o 
   5  16   2      513.80      497.95     12.54 o 
   6  16   2        4.55       10.27      2.54 o 
   7  16   2       47.09       40.57      4.15 o 
   8  16   2       30.90       31.99      4.86 o 
   9  16   2       24.08       34.13      7.86 o 
 -10  17   2        9.06        8.17      2.84 o 
  -9  17   2        7.65        7.17      3.09 o 
  -8  17   2       31.75       26.89      3.54 o 
  -7  17   2      306.72      298.54     28.57 o 
  -6  17   2       25.91       25.60      6.19 o 
  -5  17   2       24.94       19.41      3.39 o 
  -4  17   2       98.19       82.13      8.89 o 
  -3  17   2     2000.50     2211.49    108.10 o 
  -2  17   2      214.25      179.62     17.36 o 
  -1  17   2        5.13        7.68      2.09 o 
   0  17   2     1419.08     1648.98     95.54 o 
   1  17   2     1137.42     1096.82     60.47 o 
   2  17   2        3.46        6.90      2.28 o 
   3  17   2        0.10        1.60      1.60 o 
   4  17   2      358.84      364.87     13.40 o 
   5  17   2       24.35       26.74      2.99 o 
   6  17   2      344.71      341.18     22.72 o 
   7  17   2       23.82       19.02      2.19 o 
   8  17   2        9.56       11.57      2.15 o 
   9  17   2        2.47        3.05      1.92 o 
 -10  18   2        2.51        5.55      2.74 o 
  -9  18   2       55.07       52.47      5.39 o 
  -8  18   2       22.19       20.63      3.05 o 
  -7  18   2      132.36      125.21     12.63 o 
  -6  18   2      586.04      591.13     70.27 o 
  -5  18   2      150.40      171.06     15.04 o 
  -4  18   2      232.93      232.20     16.59 o 
  -3  18   2       11.00        5.62      5.08 o 
  -2  18   2      142.39      138.30     16.61 o 
  -1  18   2       51.15       46.02      4.20 o 
   0  18   2      283.11      224.14     28.14 o 
   1  18   2      174.24      150.66     11.92 o 
   2  18   2      336.10      349.23     28.03 o 
   3  18   2      427.67      432.30     17.09 o 
   4  18   2      300.82      321.60     14.85 o 
   5  18   2        9.70       13.26      4.06 o 
   6  18   2      106.07       93.14      8.30 o 
   7  18   2        3.82        4.42      2.10 o 
   8  18   2        0.46        0.76      3.50 o 
   9  18   2       31.32       38.27      5.71 o 
  -9  19   2        9.65       14.03      4.69 o 
  -8  19   2        2.28        1.43      2.03 o 
  -7  19   2      175.66      178.06     21.98 o 
  -6  19   2      501.18      563.91     31.88 o 
  -5  19   2        0.01        2.10      2.37 o 
  -4  19   2       73.77       89.78      8.74 o 
  -3  19   2      589.14      657.27     33.43 o 
  -2  19   2      664.89      610.49     30.11 o 
  -1  19   2      401.33      404.83     22.06 o 
   0  19   2      459.10      424.87     26.58 o 
   1  19   2        7.34        6.54      1.99 o 
   2  19   2      480.14      473.21     18.95 o 
   3  19   2       10.94       13.82      2.33 o 
   4  19   2        2.31        2.48      1.90 o 
   5  19   2      222.65      229.69     15.88 o 
   6  19   2        7.38        6.00      1.77 o 
   7  19   2       52.90       46.28      6.80 o 
   8  19   2       17.55       11.33      2.22 o 
   9  19   2       15.81       14.31      3.08 o 
  -9  20   2       17.79       11.57      6.95 o 
  -8  20   2       12.04       10.00      5.58 o 
  -7  20   2      121.59      107.05     10.37 o 
  -6  20   2       32.07       34.56      5.32 o 
  -5  20   2        2.05        2.47      1.98 o 
  -4  20   2      939.79     1044.99     55.23 o 
  -3  20   2      231.26      218.98     20.97 o 
  -2  20   2      932.86      898.09     75.38 o 
  -1  20   2      380.72      321.07     36.81 o 
   0  20   2      913.27      933.48     40.64 o 
   1  20   2      722.63      726.78     25.86 o 
   2  20   2       20.41       20.48      2.54 o 
   3  20   2      357.71      340.59     15.11 o 
   4  20   2      772.24      796.24     43.72 o 
   5  20   2       18.87       27.71      3.20 o 
   6  20   2        0.04        2.82      1.63 o 
   7  20   2       77.24       94.39      9.63 o 
   8  20   2       16.80       14.05      2.38 o 
  -9  21   2      118.48      118.68      9.59 o 
  -8  21   2      178.57      192.06     30.40 o 
  -7  21   2        4.72        6.05      3.84 o 
  -6  21   2       24.46       23.44      4.40 o 
  -5  21   2        3.77        2.13      2.50 o 
  -4  21   2        0.49        6.75      3.19 o 
  -3  21   2        8.84        2.42      3.01 o 
  -2  21   2      462.50      415.08     39.88 o 
  -1  21   2      869.50      853.09     46.79 o 
   0  21   2        7.74        9.40      1.89 o 
   1  21   2      418.22      408.04     21.42 o 
   2  21   2      242.96      265.29     12.07 o 
   3  21   2      132.99      120.80      9.52 o 
   4  21   2       60.44       66.88      8.05 o 
   5  21   2      333.85      285.86     17.87 o 
   6  21   2        3.08        3.68      1.90 o 
   7  21   2        0.55        2.96      1.27 o 
   8  21   2       23.24       22.63      3.14 o 
  -9  22   2        0.10        6.34      2.42 o 
  -8  22   2        0.00       -0.31      3.79 o 
  -7  22   2        0.98        3.82      2.54 o 
  -6  22   2        2.33        0.92      2.40 o 
  -5  22   2       23.39       25.06      3.63 o 
  -4  22   2       23.41       24.46      3.70 o 
  -3  22   2       30.78       29.92      3.85 o 
  -2  22   2      290.45      265.47     24.62 o 
  -1  22   2       26.05       22.86      2.54 o 
   0  22   2       12.38        8.74      1.75 o 
   1  22   2       31.17       19.83      2.84 o 
   2  22   2       19.78       13.36      2.88 o 
   3  22   2       74.73       63.69      5.21 o 
   4  22   2       17.88       22.86      2.51 o 
   5  22   2       77.50       64.96      6.49 o 
   6  22   2        0.71        5.30      2.42 o 
   7  22   2        8.69       10.72      3.40 o 
   8  22   2        1.45        4.97      2.26 o 
  -8  23   2       82.28       79.86     10.62 o 
  -7  23   2       10.54       17.10      4.44 o 
  -6  23   2        9.58        8.16      2.41 o 
  -5  23   2       55.95       27.91     17.39 o 
  -4  23   2       33.27       32.13      7.61 o 
  -3  23   2      178.10      193.25     14.97 o 
  -2  23   2      514.74      461.10     39.81 o 
  -1  23   2      221.90      248.39     12.93 o 
   0  23   2      286.29      332.45     16.12 o 
   1  23   2        3.02        4.65      1.28 o 
   2  23   2      335.92      341.08     17.68 o 
   3  23   2      468.03      516.20     31.74 o 
   4  23   2       29.35       27.85      3.52 o 
   5  23   2       56.23       48.86      4.73 o 
   6  23   2      139.07      152.71     14.39 o 
   7  23   2       94.57       96.05     10.21 o 
   8  23   2       13.55        8.94      2.74 o 
  -8  24   2      144.92      146.41     14.36 o 
  -7  24   2      228.17      241.77     20.90 o 
  -6  24   2       22.18       28.04      4.82 o 
  -5  24   2      829.99     1097.09    104.79 o 
  -4  24   2      384.24      483.75     39.26 o 
  -3  24   2      229.93      269.45     16.70 o 
  -2  24   2      147.65      159.95     12.98 o 
  -1  24   2        3.55        3.55      1.85 o 
   0  24   2        4.06        1.35      1.67 o 
   1  24   2      185.73      187.30     10.69 o 
   2  24   2        3.25        3.13      1.44 o 
   3  24   2      138.31      146.98     11.43 o 
   4  24   2      120.79      127.29      8.12 o 
   5  24   2      124.89      140.30     11.28 o 
   6  24   2       44.85       46.30      4.84 o 
   7  24   2       99.85       88.52      9.48 o 
  -8  25   2        3.35        0.65      2.91 o 
  -7  25   2       59.14       65.85      6.42 o 
  -6  25   2      186.16      199.77     22.96 o 
  -5  25   2       46.09       68.79     21.24 o 
  -4  25   2      301.20      306.65     23.99 o 
  -3  25   2      367.20      419.22     19.03 o 
  -2  25   2       26.99       22.23      4.02 o 
  -1  25   2        8.61        4.32      1.18 o 
   0  25   2      195.74      237.69     17.34 o 
   1  25   2      275.89      321.07     16.45 o 
   2  25   2       42.11       32.42      2.98 o 
   3  25   2      123.57      111.64      9.12 o 
   4  25   2       51.76       57.18      6.34 o 
   5  25   2        2.46        5.58      2.67 o 
   6  25   2        3.17        7.24      2.66 o 
   7  25   2       53.80       42.40      5.86 o 
  -7  26   2       24.84       21.75      3.64 o 
  -6  26   2        9.19        7.13      2.53 o 
  -5  26   2       32.28       26.00      3.46 o 
  -4  26   2       36.26       39.35      4.08 o 
  -3  26   2        2.04        0.61      3.47 o 
  -2  26   2      113.67      122.05     10.96 o 
  -1  26   2       28.24       23.55      6.12 o 
   0  26   2      150.70      142.73      9.89 o 
   1  26   2       59.65       46.18      4.17 o 
   2  26   2        7.34        6.59      1.77 o 
   3  26   2        4.61        7.10      2.04 o 
   4  26   2       20.58       23.02      2.74 o 
   5  26   2       26.71       29.48      3.99 o 
   6  26   2        1.73        2.74      1.83 o 
   7  26   2       22.08       16.70      2.90 o 
  -7  27   2       47.02       47.42      6.11 o 
  -6  27   2       52.09       61.00      6.18 o 
  -5  27   2       16.88       17.47      4.01 o 
  -4  27   2       88.01       94.74      9.16 o 
  -3  27   2      553.94      707.88     44.50 o 
  -2  27   2       52.47       69.53      7.46 o 
  -1  27   2       63.32       62.00      6.31 o 
   0  27   2      128.76      141.09     12.60 o 
   1  27   2      439.39      480.48     33.73 o 
   2  27   2       87.69       85.17      7.40 o 
   3  27   2       17.25       18.54      2.27 o 
   4  27   2        2.90        6.01      1.82 o 
   5  27   2       17.10       16.91      3.01 o 
   6  27   2        8.05        4.34      2.40 o 
  -7  28   2       19.83       25.27      5.48 o 
  -6  28   2        1.31       -2.28      3.44 o 
  -5  28   2       31.79       38.06      5.37 o 
  -4  28   2      179.88      197.38     15.88 o 
  -3  28   2       11.17       13.48      2.92 o 
  -2  28   2      135.22      150.61     12.71 o 
  -1  28   2       76.54       62.82      7.94 o 
   0  28   2        2.54        4.15      1.46 o 
   1  28   2      229.29      219.69     19.88 o 
   2  28   2       41.03       39.68      4.33 o 
   3  28   2       32.22       30.43      3.59 o 
   4  28   2      123.82      121.62     13.05 o 
   5  28   2       59.02       40.81      4.77 o 
   6  28   2       16.62       14.34      3.48 o 
  -6  29   2        0.48        2.01      3.26 o 
  -5  29   2        5.31        3.85      3.66 o 
  -4  29   2       35.62       34.00      4.05 o 
  -3  29   2       20.09       20.11      4.17 o 
  -2  29   2       46.66       55.44      5.91 o 
  -1  29   2        8.45        4.69      2.52 o 
   0  29   2        0.14        4.34      1.32 o 
   1  29   2       12.15        8.91      1.55 o 
   2  29   2      142.63      152.76     12.37 o 
   3  29   2      125.36      139.85     14.83 o 
   4  29   2        1.77        7.92      2.62 o 
   5  29   2       36.67       43.30      5.09 o 
   6  29   2      131.99      118.72     13.95 o 
  -6  30   2        0.08       -0.65      2.63 o 
  -5  30   2        2.26        7.43      2.04 o 
  -4  30   2       25.55       23.72      5.11 o 
  -3  30   2        1.81        1.63      3.34 o 
  -2  30   2        0.71       -3.42      3.42 o 
  -1  30   2        0.41       -0.85      2.23 o 
   0  30   2       12.69        6.91      2.10 o 
   1  30   2        3.55        3.52      1.75 o 
   2  30   2        3.12        3.85      2.43 o 
   3  30   2        6.74        2.49      2.52 o 
   4  30   2       11.46       11.16      2.74 o 
   5  30   2        0.11        1.30      2.75 o 
  -5  31   2        5.85        3.46      3.11 o 
  -4  31   2       16.95       19.17      2.87 o 
  -3  31   2        0.13        4.07      3.01 o 
  -2  31   2       92.52      106.11      9.68 o 
  -1  31   2       56.11       59.32      6.91 o 
   0  31   2      133.58      123.26     19.09 o 
   1  31   2       21.93       26.35      2.93 o 
   2  31   2      233.43      262.80     25.27 o 
   3  31   2       26.00       23.20      3.15 o 
   4  31   2        3.57        5.57      2.60 o 
   5  31   2       55.25       52.65      6.61 o 
  -5  32   2        1.09        4.30      2.99 o 
  -4  32   2       39.30       37.89      4.37 o 
  -3  32   2        3.87        6.20      2.28 o 
  -2  32   2       15.44       17.49      2.91 o 
  -1  32   2       64.30       58.11      7.33 o 
   0  32   2       48.57       39.53      5.66 o 
   1  32   2      140.60      130.39     25.16 o 
   2  32   2        4.48        1.61      1.81 o 
   3  32   2        8.04       10.68      2.11 o 
   4  32   2       22.17       24.38      3.45 o 
  -4  33   2       36.27       33.74      4.81 o 
  -3  33   2      127.33      134.51     15.50 o 
  -2  33   2       81.35       97.66     11.28 o 
  -1  33   2        1.69        7.17      3.66 o 
   0  33   2      105.69      136.07     18.65 o 
   1  33   2       26.74       19.39      5.72 o 
   2  33   2        0.63        1.45      4.94 o 
   3  33   2        1.38        1.60      2.47 o 
  -3  34   2        1.36        4.55      2.89 o 
  -2  34   2        9.85        7.43      2.85 o 
  -1  34   2       17.08        9.74      5.67 o 
   0  34   2        3.64        5.94      2.84 o 
   1  34   2        0.04       -3.32      6.46 o 
   2  34   2        1.05        4.45      3.25 o 
  -2  35   2       26.77       27.55     10.89 o 
  -1  35   2       17.97        9.70      4.72 o 
   0  35   2       59.41       42.85      7.88 o 
   1  35   2       10.36        8.74      4.60 o 
 -11   1   3       58.21       50.02     18.70 o 
 -10   1   3       68.87       60.67      6.74 o 
  -9   1   3        0.91        0.66      1.44 o 
  -8   1   3      292.91      289.96     12.16 o 
  -7   1   3      854.53      823.05     18.23 o 
  -6   1   3      401.01      398.46      9.83 o 
  -5   1   3      482.30      409.34     14.16 o 
  -4   1   3     2290.50     2110.18     43.72 o 
  -3   1   3     1639.39     1576.77     66.73 o 
  -2   1   3     3671.64     3429.55    118.04 o 
  -1   1   3       16.50       30.33      3.29 o 
   0   1   3     7780.02     7403.44    248.55 o 
   1   1   3      530.50      553.23     10.32 o 
   2   1   3     1014.86     1179.51     17.58 o 
   3   1   3      444.13      474.57     13.15 o 
   4   1   3      513.58      479.29     18.53 o 
   5   1   3      105.92      106.73      7.00 o 
   6   1   3        7.04        6.25      1.45 o 
   7   1   3      352.34      348.18     18.37 o 
   8   1   3      348.27      315.35     22.35 o 
   9   1   3       80.87       94.61     11.18 o 
  10   1   3       31.99       19.86      4.92 o 
 -11   2   3       14.13       16.69      3.99 o 
 -10   2   3       20.27       23.43      3.27 o 
  -9   2   3        1.21        1.87      1.44 o 
  -8   2   3       32.38       44.82      4.00 o 
  -7   2   3       29.08       23.55      2.31 o 
  -6   2   3      180.77      154.59      5.43 o 
  -5   2   3        1.79        2.12      0.92 o 
  -4   2   3      286.28      272.91     10.43 o 
  -3   2   3        0.12        2.08      1.20 o 
  -2   2   3      617.64      498.38     22.71 o 
  -1   2   3      235.27      220.09     12.59 o 
   0   2   3     1710.97     1722.23     39.61 o 
   1   2   3       90.87      107.81      5.99 o 
   2   2   3     2095.09     2069.74     75.08 o 
   3   2   3      127.28      133.28     10.61 o 
   4   2   3     1560.98     1592.36     49.84 o 
   5   2   3        2.87       12.75      2.07 o 
   6   2   3      112.06      108.19      7.52 o 
   7   2   3      229.20      236.15     13.50 o 
   8   2   3      145.73      146.06     13.20 o 
   9   2   3      295.34      286.78     20.30 o 
  10   2   3       18.29       24.07      3.52 o 
 -11   3   3        2.61        0.06      2.09 o 
 -10   3   3      160.94      151.53     14.42 o 
  -9   3   3       63.36       78.80      7.52 o 
  -8   3   3        3.54        4.25      1.32 o 
  -7   3   3        8.98        8.85      2.08 o 
  -6   3   3        2.72        3.90      1.57 o 
  -5   3   3      165.07      209.96      6.37 o 
  -4   3   3     1156.32     1149.59     33.24 o 
  -3   3   3     1358.45     1226.65     42.51 o 
  -2   3   3     1377.21     1260.83     38.08 o 
  -1   3   3     3326.75     3095.13     93.05 o 
   0   3   3     3827.72     4136.82     42.72 o 
   1   3   3     3827.49     3714.19     60.41 o 
   2   3   3     7345.57     7203.99    211.19 o 
   3   3   3       73.89       84.49      9.15 o 
   4   3   3      171.45      139.18      8.32 o 
   5   3   3      543.73      521.47     16.62 o 
   6   3   3      808.61      826.93     32.29 o 
   7   3   3       30.37       40.73      5.08 o 
   8   3   3       19.60       27.33      3.42 o 
   9   3   3       14.69       17.23      5.75 o 
  10   3   3        4.75        6.46      1.98 o 
 -11   4   3        2.35        4.12      1.67 o 
 -10   4   3       89.27       84.64     12.47 o 
  -9   4   3       49.85       52.37      6.86 o 
  -8   4   3      122.20      118.74      9.04 o 
  -7   4   3      434.08      450.30     12.68 o 
  -6   4   3      283.05      307.77      7.95 o 
  -5   4   3      146.25      156.69      4.95 o 
  -4   4   3      482.91      487.28     14.39 o 
  -3   4   3      103.75       86.96      5.01 o 
  -2   4   3     2389.30     2344.70     95.20 o 
  -1   4   3      640.06      619.20     13.54 o 
   0   4   3     2432.24     2201.11     27.14 o 
   1   4   3     2162.69     2391.96     29.23 o 
   2   4   3      663.68      667.31     61.57 o 
   3   4   3     8360.75     8794.59    346.47 o 
   4   4   3      256.68      191.04     13.67 o 
   5   4   3      921.32     1213.75     59.05 o 
   6   4   3       94.63      134.89     16.51 o 
   7   4   3      274.59      265.69     22.86 o 
   8   4   3       15.21       23.62      4.03 o 
   9   4   3       53.77       66.60      6.68 o 
  10   4   3        0.12        1.46      2.44 o 
 -11   5   3        9.00       10.01      2.59 o 
 -10   5   3      136.48      136.91     15.03 o 
  -9   5   3      368.16      376.30     13.19 o 
  -8   5   3       99.75       97.88      8.14 o 
  -7   5   3       53.32       46.36      4.74 o 
  -6   5   3        2.59        0.64      1.01 o 
  -5   5   3       10.10        7.47      1.26 o 
  -4   5   3      537.57      546.52     17.22 o 
  -3   5   3      876.72      778.38     36.46 o 
  -2   5   3      139.10      138.69      3.30 o 
  -1   5   3        5.19        8.87      1.10 o 
   0   5   3       42.11       65.02      5.03 o 
   1   5   3      303.57      228.32      4.47 o 
   2   5   3      598.39      512.26     17.29 o 
   3   5   3     5695.85     5934.46    280.86 o 
   4   5   3       45.90       58.59     12.96 o 
   5   5   3     7101.44     7347.75    326.19 o 
   6   5   3     1645.00     1640.44     87.07 o 
   7   5   3      416.90      360.20     50.43 o 
   8   5   3      229.69      207.12     16.96 o 
   9   5   3       24.49       24.15      3.08 o 
  10   5   3        9.05        4.71      2.29 o 
 -11   6   3       81.90       72.40     11.59 o 
 -10   6   3       50.55       44.44      6.42 o 
  -9   6   3       27.54       30.42      3.78 o 
  -8   6   3      142.36      146.22     14.12 o 
  -7   6   3      103.72       87.31      7.71 o 
  -6   6   3       28.67       20.30      2.12 o 
  -5   6   3       37.69       36.74      3.84 o 
  -4   6   3       44.23       42.34      3.55 o 
  -3   6   3      674.34      795.05     26.80 o 
  -1   6   3      557.98      583.33      8.61 o 
   0   6   3     1419.57     1303.39     22.82 o 
   1   6   3      417.09      416.36      9.61 o 
   2   6   3      559.84      641.13     15.35 o 
   3   6   3      625.06      563.66     20.58 o 
   4   6   3     3517.32     3415.54    161.08 o 
   5   6   3       61.27      202.53     43.80 o 
   6   6   3     2370.47     2477.10    183.35 o 
   7   6   3        0.11        8.47      2.37 o 
   8   6   3       45.10       35.36      5.40 o 
   9   6   3      125.49      139.02     14.10 o 
  10   6   3       28.06       29.19      4.04 o 
 -11   7   3        5.57        5.47      3.38 o 
 -10   7   3       66.77       71.68      9.42 o 
  -9   7   3       14.31       12.70      2.94 o 
  -8   7   3      268.98      266.97     13.41 o 
  -7   7   3      250.57      257.28     10.10 o 
  -6   7   3       17.53       20.83      2.34 o 
  -5   7   3      319.41      297.58     11.16 o 
  -4   7   3     3161.30     3235.60    117.49 o 
  -3   7   3     1248.32     1231.81     55.68 o 
  -2   7   3     1661.69     1787.71     32.01 o 
  -1   7   3     6769.35     7287.45    258.12 o 
   0   7   3     4403.00     4468.22    138.96 o 
   1   7   3        0.16        3.24      4.02 o 
   2   7   3      699.61      742.94     26.09 o 
   3   7   3      205.48      195.05      7.28 o 
   4   7   3       74.13       87.73     10.34 o 
   5   7   3        3.37       12.99      2.03 o 
   7   7   3      163.69      163.40     10.30 o 
   8   7   3       12.92        9.27      1.75 o 
   9   7   3       20.70       23.42      3.33 o 
  10   7   3      129.60      128.61     15.39 o 
 -11   8   3       16.42       24.89      5.49 o 
 -10   8   3       29.43       27.60      5.66 o 
  -9   8   3       21.44       19.17      3.52 o 
  -8   8   3        0.19        9.54      4.90 o 
  -7   8   3      311.60      326.30     10.95 o 
  -6   8   3       27.84       22.91      2.73 o 
  -5   8   3     2493.31     2481.41     86.23 o 
  -4   8   3     2247.51     2355.33    150.44 o 
  -3   8   3      179.25      224.88      9.20 o 
  -2   8   3     2957.90     3313.74     75.21 o 
  -1   8   3       34.23       20.55      1.92 o 
   0   8   3      742.24      682.02     23.29 o 
   1   8   3     2837.77     2976.81     68.50 o 
   2   8   3       22.95       28.64      2.25 o 
   3   8   3     1026.72     1002.70     39.82 o 
   4   8   3       22.65       31.35      3.35 o 
   5   8   3       69.14       67.42      5.49 o 
   6   8   3       34.39       33.15      4.57 o 
   8   8   3        0.02        2.17      1.96 o 
   9   8   3        1.06        5.84      3.25 o 
  10   8   3       20.05       30.20      5.98 o 
 -11   9   3        1.76        4.33      2.18 o 
 -10   9   3       40.08       36.30      5.75 o 
  -9   9   3       54.77       64.88      8.12 o 
  -8   9   3      109.84      117.88     13.20 o 
  -7   9   3      697.70      759.33     32.19 o 
  -6   9   3      436.75      419.26     23.07 o 
  -5   9   3      106.11      134.08     11.43 o 
  -4   9   3     5399.92     5287.29    230.91 o 
  -3   9   3     1444.22     1254.87     63.61 o 
  -2   9   3      339.89      280.89      7.58 o 
  -1   9   3      344.85      363.56     10.70 o 
   0   9   3     3889.18     4243.67    143.15 o 
   1   9   3      133.00      146.94      4.54 o 
   2   9   3        8.68       13.90      1.41 o 
   3   9   3      808.87      808.43     21.03 o 
   4   9   3      613.36      662.03     29.14 o 
   5   9   3      222.00      189.62     10.02 o 
   6   9   3      372.73      348.80     16.32 o 
   7   9   3      650.82      626.00     23.20 o 
   8   9   3        1.09        3.49      1.04 o 
   9   9   3       31.84       32.44      6.65 o 
  10   9   3       74.95       66.76      9.00 o 
 -11  10   3        8.07        5.90      2.79 o 
 -10  10   3        0.04        4.98      8.15 o 
  -9  10   3      327.52      354.31     26.56 o 
  -8  10   3      398.52      485.90     19.21 o 
  -7  10   3       26.26       16.41      3.63 o 
  -6  10   3      916.86      907.95     85.96 o 
  -5  10   3     2824.94     2902.36    146.85 o 
  -4  10   3      180.65      191.62     23.09 o 
  -3  10   3      846.79      821.34     28.94 o 
  -2  10   3      422.15      526.32     19.01 o 
  -1  10   3        3.87        3.96      1.25 o 
   0  10   3      899.30      963.50     39.51 o 
   1  10   3     1486.62     1525.24     53.26 o 
   2  10   3      959.66     1174.70     39.70 o 
   3  10   3      325.27      321.16      9.50 o 
   4  10   3      357.82      377.67     28.25 o 
   5  10   3       94.08       98.66      7.77 o 
   6  10   3      148.42      150.79      9.63 o 
   7  10   3       55.24       43.50      4.98 o 
   8  10   3        6.82       14.33      2.11 o 
   9  10   3      280.44      304.54     21.48 o 
  10  10   3       15.12       11.98      3.19 o 
 -11  11   3        0.49        4.43      3.90 o 
 -10  11   3       64.13       64.49     10.89 o 
  -9  11   3       81.75       79.71      8.40 o 
  -8  11   3        0.06        3.70      1.84 o 
  -7  11   3       17.33       19.81      3.66 o 
  -6  11   3      250.20      252.25     28.09 o 
  -5  11   3      119.01      111.75     14.77 o 
  -4  11   3        2.42        3.58      3.81 o 
  -3  11   3        0.20       -4.52      4.64 o 
  -2  11   3     3598.84     3751.45    160.69 o 
  -1  11   3     1643.74     1582.94     58.71 o 
   0  11   3        0.78        1.26      1.06 o 
   1  11   3      789.06      790.17     39.82 o 
   2  11   3     1208.69     1127.86     34.29 o 
   3  11   3      122.68      116.95      7.30 o 
   4  11   3      220.56      223.62      9.71 o 
   5  11   3       39.16       45.74      3.14 o 
   6  11   3      310.19      351.87     12.12 o 
   7  11   3      165.47      157.27     12.79 o 
   8  11   3      153.13      147.93      9.77 o 
   9  11   3       11.93       14.62      2.83 o 
  10  11   3       17.68       17.54      4.66 o 
 -10  12   3       62.19       64.89     10.52 o 
  -9  12   3        6.80        7.62      2.49 o 
  -8  12   3        2.53        1.60      2.62 o 
  -7  12   3      100.55      100.83     15.70 o 
  -6  12   3       20.33       24.31      4.74 o 
  -5  12   3      371.52      307.40     36.06 o 
  -4  12   3      864.26      888.89     25.80 o 
  -3  12   3      100.48       72.03      9.35 o 
  -2  12   3     2323.00     2172.96     50.94 o 
  -1  12   3     2416.73     2596.66    115.96 o 
   0  12   3        2.87        4.02      1.33 o 
   1  12   3     1106.03     1174.88     37.30 o 
   2  12   3      742.11      817.42     23.82 o 
   3  12   3      393.45      368.46      9.46 o 
   4  12   3      127.02      132.06      8.37 o 
   5  12   3       49.39       64.56      5.23 o 
   6  12   3       53.63       52.00      3.92 o 
   7  12   3       24.97       17.04      2.45 o 
   8  12   3       14.14       19.29      2.26 o 
   9  12   3       51.08       56.86      6.04 o 
 -10  13   3       78.52       89.85     10.09 o 
  -9  13   3        4.74        6.20      3.22 o 
  -8  13   3       51.48       47.29      6.16 o 
  -7  13   3      626.55      667.23     82.12 o 
  -6  13   3        7.25        5.18      2.03 o 
  -5  13   3      113.88       96.36      8.49 o 
  -4  13   3       25.32       33.21      3.97 o 
  -3  13   3     1542.83     1610.02     81.21 o 
  -2  13   3      513.94      520.51     25.91 o 
  -1  13   3      139.47      144.11      7.90 o 
   0  13   3      119.26       97.41      6.82 o 
   1  13   3     1712.60     1729.36     74.35 o 
   2  13   3      105.83       78.99      5.78 o 
   3  13   3        2.96        4.58      1.27 o 
   4  13   3      235.89      226.76      8.92 o 
   5  13   3     1089.07     1097.96     60.65 o 
   6  13   3       48.60       50.54      4.16 o 
   7  13   3        9.73        8.18      3.69 o 
   8  13   3       57.86       55.39      4.94 o 
   9  13   3        0.24        4.06      2.93 o 
 -10  14   3       12.43       15.94      4.37 o 
  -9  14   3       20.30       15.22      3.78 o 
  -8  14   3       27.23       27.87      3.76 o 
  -7  14   3       30.42       59.28      8.53 o 
  -6  14   3       36.06       54.26      7.45 o 
  -5  14   3      219.88      200.31     21.59 o 
  -4  14   3       37.18       36.96      5.07 o 
  -3  14   3      558.94      504.97     20.60 o 
  -2  14   3      126.87       96.90      8.06 o 
  -1  14   3     1082.48     1105.69     46.30 o 
   0  14   3     2806.59     2725.17    113.14 o 
   1  14   3     2074.61     2185.91     68.62 o 
   2  14   3      192.88      187.62      7.52 o 
   3  14   3     2068.02     2127.42     53.25 o 
   4  14   3      332.07      333.28      9.23 o 
   5  14   3       47.89       54.61      4.78 o 
   6  14   3        0.33        2.05      1.61 o 
   7  14   3      314.04      292.66     14.08 o 
   8  14   3        7.36        4.42      1.81 o 
   9  14   3       58.32       44.37      6.38 o 
 -10  15   3       15.28       18.68      5.44 o 
  -9  15   3        0.97        1.83      2.61 o 
  -8  15   3        0.26        2.67      2.45 o 
  -7  15   3      366.53      338.61     24.47 o 
  -6  15   3      371.25      393.05     22.47 o 
  -5  15   3      209.40      222.68     22.96 o 
  -4  15   3      297.19      289.60     22.73 o 
  -3  15   3      879.77      989.89     64.82 o 
  -2  15   3      278.64      233.59     16.93 o 
  -1  15   3      573.92      601.02     25.88 o 
   0  15   3        4.65        5.87      1.99 o 
   1  15   3      115.59       86.84      7.83 o 
   2  15   3      111.18      148.40      9.68 o 
   3  15   3       82.11       96.78      8.11 o 
   4  15   3       40.32       42.94      4.54 o 
   5  15   3        6.46        7.42      1.71 o 
   6  15   3        7.14       11.32      1.60 o 
   7  15   3       15.85       22.84      2.88 o 
   8  15   3        6.96       10.36      1.68 o 
   9  15   3        2.83        8.42      3.45 o 
 -10  16   3       33.36       27.57      3.35 o 
  -9  16   3        8.52        9.35      4.47 o 
  -8  16   3        6.59        6.87      2.88 o 
  -7  16   3        3.52        1.44      2.94 o 
  -6  16   3      262.53      268.29     23.77 o 
  -5  16   3      365.65      350.96     19.39 o 
  -4  16   3       75.85       94.94     10.33 o 
  -3  16   3      695.27      701.98     29.75 o 
  -2  16   3     1161.45     1145.48     41.44 o 
  -1  16   3        3.99        4.87      0.87 o 
   0  16   3        4.33        2.64      2.02 o 
   1  16   3       11.78        9.58      1.29 o 
   2  16   3        0.67        0.93      1.39 o 
   3  16   3      135.03      129.54      8.21 o 
   4  16   3     1696.52     1693.65     54.88 o 
   5  16   3       19.71       24.69      2.12 o 
   6  16   3      108.03      101.23      6.69 o 
   7  16   3      108.17      105.50      8.13 o 
   8  16   3       51.69       44.97      6.49 o 
   9  16   3        2.66        5.21      4.03 o 
 -10  17   3       62.62       70.27      7.83 o 
  -9  17   3        0.25       -0.08      4.98 o 
  -8  17   3      117.35      121.30     11.28 o 
  -7  17   3       13.62       13.33      2.82 o 
  -6  17   3        0.02       14.29      3.90 o 
  -5  17   3       85.84       81.88     11.70 o 
  -4  17   3     1054.33     1136.48     55.13 o 
  -3  17   3      202.13      224.57     17.90 o 
  -2  17   3      466.93      518.72     17.81 o 
  -1  17   3      645.97      610.66     55.85 o 
   0  17   3      366.88      342.51     13.93 o 
   1  17   3      175.32      180.77      5.70 o 
   2  17   3        1.84        0.76      1.34 o 
   3  17   3       61.65       65.44      5.23 o 
   4  17   3        0.90        4.38      1.63 o 
   5  17   3       52.27       51.43      4.34 o 
   6  17   3        0.18        2.19      1.61 o 
   7  17   3        0.75        2.75      1.59 o 
   8  17   3        0.79        3.11      2.38 o 
   9  17   3       11.94        6.21      2.67 o 
 -10  18   3       21.51       17.32      4.34 o 
  -9  18   3       99.33       92.71     12.74 o 
  -8  18   3      176.40      174.37     21.74 o 
  -7  18   3       94.20       86.82      9.17 o 
  -6  18   3     1143.01     1281.15     69.49 o 
  -5  18   3      703.31      759.15     37.06 o 
  -4  18   3      475.77      425.32     30.17 o 
  -3  18   3       17.95       28.44      3.67 o 
  -2  18   3     3854.84     3401.81    474.10 o 
  -1  18   3      420.63      431.79     27.73 o 
   0  18   3      842.42      774.10     34.42 o 
   1  18   3      513.14      551.55     21.82 o 
   2  18   3        2.61        3.82      1.47 o 
   3  18   3      577.20      590.96     19.45 o 
   4  18   3      120.05      111.40      8.33 o 
   5  18   3      420.84      415.61     12.95 o 
   6  18   3      141.41      132.81     10.38 o 
   7  18   3       20.56       16.62      2.20 o 
   8  18   3       59.07       63.03      8.15 o 
   9  18   3       31.26       37.93      8.83 o 
  -9  19   3       70.90       74.30      9.88 o 
  -8  19   3       68.19       72.53     10.55 o 
  -7  19   3       19.53        7.85      2.07 o 
  -6  19   3        0.21       11.98      2.81 o 
  -5  19   3        5.21       10.79      3.92 o 
  -4  19   3      537.26      558.21     43.20 o 
  -3  19   3        6.08       10.30      2.83 o 
  -2  19   3       92.19       85.17      7.73 o 
  -1  19   3      143.57      134.42      9.92 o 
   0  19   3       20.82       16.39      2.56 o 
   1  19   3      143.04      133.94     11.01 o 
   2  19   3      573.32      559.88     27.53 o 
   3  19   3        0.05        2.84      1.47 o 
   4  19   3      247.12      242.72     11.82 o 
   5  19   3      341.90      320.49     16.11 o 
   6  19   3        4.95        4.82      1.59 o 
   7  19   3       23.87       19.23      2.54 o 
   8  19   3        6.50        7.70      2.88 o 
  -9  20   3       64.61       74.40      7.87 o 
  -8  20   3       22.04       19.68      3.11 o 
  -7  20   3      101.08      100.85     10.16 o 
  -6  20   3      118.56      140.50     12.26 o 
  -5  20   3       24.76       17.71      2.82 o 
  -4  20   3        4.81        4.68      2.60 o 
  -3  20   3      219.71      218.61     17.67 o 
  -2  20   3      172.52      129.83     17.86 o 
  -1  20   3      455.66      455.44     12.43 o 
   0  20   3     1348.03     1359.28     58.17 o 
   1  20   3      126.84      130.00      6.85 o 
   2  20   3      813.25      823.82     38.98 o 
   3  20   3      165.55      180.12      9.08 o 
   4  20   3        1.95        3.15      1.75 o 
   5  20   3        6.76        6.85      2.14 o 
   6  20   3        1.07        0.47      1.83 o 
   7  20   3       10.09        8.37      1.85 o 
   8  20   3       17.38       15.56      3.26 o 
  -9  21   3       47.05       41.68      4.92 o 
  -8  21   3        0.63        0.59      3.20 o 
  -7  21   3       26.02       31.13      4.38 o 
  -6  21   3       15.59       15.47      4.57 o 
  -5  21   3       69.31       71.67      7.72 o 
  -4  21   3        1.07       -0.36      2.96 o 
  -3  21   3       98.17      107.55     12.91 o 
  -2  21   3       78.39       81.43     12.74 o 
  -1  21   3        0.59        1.77      2.82 o 
   0  21   3       18.84       12.57      3.00 o 
   1  21   3        0.05       -2.09      2.44 o 
   2  21   3      508.95      504.56     29.24 o 
   3  21   3       21.82       18.31      2.17 o 
   4  21   3      330.89      341.95     12.24 o 
   5  21   3       93.92      103.06      7.62 o 
   6  21   3       81.53       70.49      5.91 o 
   7  21   3       32.28       34.42      4.37 o 
   8  21   3       22.81       18.79      4.20 o 
  -9  22   3        4.23        2.18      2.53 o 
  -8  22   3       71.78       70.74      6.41 o 
  -7  22   3       65.93       75.85      7.70 o 
  -6  22   3      159.51      173.60     13.16 o 
  -5  22   3      129.59      142.82     11.70 o 
  -4  22   3       78.93       97.49     11.62 o 
  -3  22   3      750.03      824.67     47.12 o 
  -2  22   3      534.13      512.34     44.47 o 
  -1  22   3     1464.67     1616.68     65.47 o 
   0  22   3     3222.19     3670.09    137.56 o 
   1  22   3      332.99      371.45     19.62 o 
   2  22   3      374.37      345.58     17.66 o 
   3  22   3      443.76      461.34     16.07 o 
   4  22   3       90.95      100.12      7.66 o 
   5  22   3       37.18       33.99      3.91 o 
   6  22   3       19.39       26.82      3.91 o 
   7  22   3        3.09        5.10      4.71 o 
   8  22   3        4.40        5.29      2.13 o 
  -8  23   3        0.76        4.11      2.41 o 
  -7  23   3       53.45       50.43      5.26 o 
  -6  23   3      275.79      300.63     22.93 o 
  -5  23   3        8.12        3.98      2.64 o 
  -4  23   3      486.25      578.29     37.35 o 
  -3  23   3      367.95      413.81     23.25 o 
  -2  23   3      281.70      246.94     37.41 o 
  -1  23   3       24.37       14.84      2.29 o 
   0  23   3       79.27       71.70      7.21 o 
   1  23   3        0.16       -2.37      2.37 o 
   2  23   3       58.76       62.18      5.27 o 
   3  23   3      107.36      107.85      9.66 o 
   4  23   3        1.60        1.89      1.68 o 
   5  23   3        0.04        0.41      2.36 o 
   6  23   3        1.63        4.63      1.68 o 
   7  23   3        1.09        3.44      1.75 o 
  -8  24   3        0.75        3.39      2.30 o 
  -7  24   3       29.90       32.32      8.40 o 
  -6  24   3       24.53       33.24      5.69 o 
  -5  24   3       69.18       70.24      7.62 o 
  -4  24   3       15.41        7.89      4.14 o 
  -3  24   3       57.42       55.19      5.50 o 
  -2  24   3       23.11       13.78      2.50 o 
  -1  24   3       97.63       76.27      5.30 o 
   0  24   3      160.96      148.99     14.38 o 
   1  24   3       27.85       23.30      2.38 o 
   2  24   3       34.57       42.00      3.54 o 
   3  24   3      129.68      140.78     10.09 o 
   4  24   3        1.85        3.16      2.10 o 
   5  24   3       11.95        6.92      1.95 o 
   6  24   3        0.01        0.56      2.07 o 
   7  24   3        0.63        4.27      2.69 o 
  -8  25   3       13.95       12.90      2.71 o 
  -7  25   3       69.84       72.88      7.59 o 
  -6  25   3      160.74      183.06     17.68 o 
  -5  25   3       36.64       42.53      5.17 o 
  -4  25   3      104.79      109.25      9.80 o 
  -3  25   3      172.21      173.25     15.89 o 
  -2  25   3       15.05       17.19      2.78 o 
  -1  25   3      450.41      460.84     37.75 o 
   0  25   3      232.66      274.21     18.01 o 
   1  25   3      211.60      204.08     13.28 o 
   2  25   3      145.91      161.69     10.71 o 
   3  25   3        6.40        2.95      1.76 o 
   4  25   3       49.72       39.35      4.09 o 
   5  25   3      179.04      180.46     17.16 o 
   6  25   3        1.89        4.10      2.07 o 
   7  25   3        4.69        6.83      2.57 o 
  -7  26   3        5.21       11.57      4.09 o 
  -6  26   3      223.84      263.86     21.95 o 
  -5  26   3      213.39      253.68     20.36 o 
  -4  26   3        5.42        2.74      2.36 o 
  -3  26   3       66.31       75.68      7.76 o 
  -2  26   3      277.59      330.29     24.28 o 
  -1  26   3       83.40       73.15      7.51 o 
   0  26   3      148.45      133.18     11.46 o 
   1  26   3       75.57       65.93      5.03 o 
   2  26   3       33.58       22.63      2.35 o 
   3  26   3       29.80       30.27      3.32 o 
   4  26   3       36.61       22.22      4.12 o 
   5  26   3       36.52       21.93      5.56 o 
   6  26   3        6.42        7.62      2.14 o 
  -7  27   3       21.61       19.46      3.33 o 
  -6  27   3        7.99        2.69      2.79 o 
  -5  27   3       42.23       42.46      5.56 o 
  -4  27   3       38.36       41.53      5.03 o 
  -3  27   3       14.40       14.51      2.87 o 
  -2  27   3        0.07       -3.02      3.02 o 
  -1  27   3       11.81        4.15      1.91 o 
   0  27   3       17.87       14.02      1.86 o 
   1  27   3       17.22       13.49      1.86 o 
   2  27   3        7.64        8.50      1.60 o 
   3  27   3       29.92       21.36      2.89 o 
   4  27   3       29.76       23.22      3.18 o 
   5  27   3       71.71       50.59      5.65 o 
   6  27   3       12.46        9.91      2.32 o 
  -7  28   3        2.40        4.19      2.71 o 
  -6  28   3        9.43        8.49      4.79 o 
  -5  28   3       72.53       76.76      7.14 o 
  -4  28   3       92.23       91.63      8.96 o 
  -3  28   3       24.08       26.83      5.15 o 
  -2  28   3      153.87      160.41     19.03 o 
  -1  28   3       12.53        9.45      1.45 o 
   0  28   3        1.04        3.27      1.39 o 
   1  28   3       16.88        9.67      1.50 o 
   2  28   3       49.54       40.56      3.77 o 
   3  28   3       43.30       48.04      4.72 o 
   4  28   3      178.69      178.91     14.54 o 
   5  28   3       71.98       62.50      6.61 o 
   6  28   3        2.48       -0.37      2.50 o 
  -6  29   3        9.11        7.05      3.34 o 
  -5  29   3        6.23        1.39      3.28 o 
  -4  29   3       79.90       88.98     12.25 o 
  -3  29   3       91.55      103.84      9.53 o 
  -2  29   3       29.11       20.87      5.85 o 
  -1  29   3      206.33      203.72     19.27 o 
   0  29   3        9.52       11.64      2.41 o 
   1  29   3       40.96       43.32      3.75 o 
   2  29   3        0.01        2.90      1.52 o 
   3  29   3        0.00        0.60      1.99 o 
   4  29   3        3.17        3.95      1.83 o 
   5  29   3       24.53       28.48      4.00 o 
  -6  30   3        0.02       -3.79      3.79 o 
  -5  30   3       25.67       19.88      3.45 o 
  -4  30   3        0.49       -1.74      3.02 o 
  -3  30   3       60.66       69.01      6.42 o 
  -2  30   3       14.00       10.41      2.78 o 
  -1  30   3      278.03      278.11     23.93 o 
   0  30   3      116.64      111.08     10.05 o 
   1  30   3       34.53       35.65      4.76 o 
   2  30   3        6.16        7.95      1.93 o 
   3  30   3      213.60      223.32     16.68 o 
   4  30   3       59.33       54.48      5.93 o 
   5  30   3        6.68        4.96      2.26 o 
  -5  31   3        3.91        4.35      2.74 o 
  -4  31   3       24.55       18.88      5.66 o 
  -3  31   3        2.75        5.19      3.00 o 
  -2  31   3       75.20       73.49      7.17 o 
  -1  31   3      139.85      149.79     14.19 o 
   0  31   3        2.81        1.44      1.61 o 
   1  31   3       12.54       13.05      2.35 o 
   2  31   3      101.57       96.68      9.16 o 
   3  31   3        7.55        2.00      2.87 o 
   4  31   3       30.28       29.66      4.58 o 
  -5  32   3        6.10        5.61      2.27 o 
  -4  32   3        8.15        7.95      3.02 o 
  -3  32   3        5.78       11.44      2.60 o 
  -2  32   3        0.02        0.14      2.33 o 
  -1  32   3       75.25       80.13     10.66 o 
   0  32   3      227.16      233.25     30.49 o 
   1  32   3       15.75       10.98      2.70 o 
   2  32   3       18.91       11.29      1.92 o 
   3  32   3       18.78       17.48      3.12 o 
   4  32   3       17.62       11.80      3.69 o 
  -4  33   3        2.59        2.37      2.78 o 
  -3  33   3        0.00        3.78      2.48 o 
  -2  33   3       26.20       20.83      3.91 o 
  -1  33   3       18.84       14.89      3.40 o 
   0  33   3        2.85        3.25      3.09 o 
   1  33   3        1.85        0.12      3.11 o 
   2  33   3       26.64       25.81      3.85 o 
   3  33   3        1.06       -0.51      2.56 o 
  -3  34   3       24.06       22.10      3.76 o 
  -2  34   3       46.95       39.62      5.70 o 
  -1  34   3        0.15        0.25      4.37 o 
   0  34   3        0.82        3.10      3.14 o 
   1  34   3       10.25       19.30      7.81 o 
   2  34   3        7.07        7.97      2.19 o 
  -1  35   3       70.20       79.13     14.68 o 
   0  35   3        2.10        1.10      2.85 o 
 -10   0   4      545.97      608.25     19.23 o 
  -9   0   4       66.45       64.15     10.75 o 
  -8   0   4        1.74        3.24      1.52 o 
  -7   0   4      465.10      441.01     15.24 o 
  -6   0   4     2314.11     2145.99    124.22 o 
  -5   0   4      592.04      605.97     29.03 o 
  -4   0   4      790.46      748.04     42.01 o 
  -3   0   4     3702.08     3378.08    222.49 o 
  -2   0   4     1383.77     1601.18     73.86 o 
  -1   0   4       96.38       92.92     10.09 o 
   0   0   4        0.42        6.92      1.68 o 
   1   0   4     1214.58     1264.81     75.70 o 
   2   0   4      231.90      254.51     10.44 o 
   3   0   4        7.41       14.08      3.66 o 
   4   0   4      596.00      586.29     31.37 o 
   5   0   4      632.19      593.72     39.41 o 
   6   0   4     1273.65     1312.43     44.39 o 
   7   0   4      395.78      417.98     38.58 o 
   8   0   4      272.12      292.40     33.38 o 
   9   0   4       19.69       27.79      6.60 o 
  10   0   4       26.78       19.63      7.95 o 
 -11   1   4       54.28       45.03      7.33 o 
 -10   1   4       34.84       37.52      4.53 o 
  -9   1   4        2.51        2.95      1.62 o 
  -8   1   4       66.96       64.87      4.77 o 
  -7   1   4      241.64      256.87     10.51 o 
  -6   1   4      162.11      180.48     26.15 o 
  -5   1   4      855.47      849.96     25.16 o 
  -4   1   4      220.99      229.16      9.83 o 
  -3   1   4      968.24      966.49     38.09 o 
  -2   1   4       25.51       27.50      2.31 o 
  -1   1   4     1445.54     1402.48     67.25 o 
   0   1   4     1925.55     1972.45     85.28 o 
   1   1   4      320.43      277.70     11.14 o 
   2   1   4      498.12      528.96     10.79 o 
   3   1   4      735.18      714.17     14.52 o 
   4   1   4       11.18       19.05      2.29 o 
   5   1   4        8.72       14.13      1.68 o 
   6   1   4       34.91       54.08      6.14 o 
   7   1   4       98.04      108.50     10.01 o 
   8   1   4       55.74       60.35      7.92 o 
   9   1   4       26.17       25.19      5.30 o 
  10   1   4       27.95       32.80      4.14 o 
 -11   2   4       25.12       15.60      4.51 o 
 -10   2   4       88.33       78.06     11.64 o 
  -9   2   4        3.99        5.01      1.47 o 
  -8   2   4        3.65        4.63      1.18 o 
  -7   2   4      387.07      403.04     11.03 o 
  -6   2   4       77.45       56.93      4.78 o 
  -5   2   4       75.63      111.63      6.56 o 
  -4   2   4     1093.54     1082.97     36.24 o 
  -3   2   4       34.32       28.51      2.81 o 
  -2   2   4      834.16      841.51     35.29 o 
  -1   2   4     2088.90     1951.13     67.26 o 
   0   2   4      466.03      416.95     13.56 o 
   1   2   4     1652.27     1811.68     30.23 o 
   2   2   4      159.40      204.48     10.34 o 
   3   2   4      106.05      157.54     11.63 o 
   4   2   4     1023.66     1044.87     16.91 o 
   5   2   4       20.67       27.04      2.65 o 
   6   2   4       26.77       31.61      3.20 o 
   7   2   4      226.49      241.34     26.80 o 
   8   2   4      213.44      206.14     17.04 o 
   9   2   4        0.09        1.22      1.47 o 
  10   2   4        1.13        7.16      2.35 o 
 -11   3   4      110.21      113.67     15.62 o 
 -10   3   4      116.60      107.25     12.66 o 
  -9   3   4       43.43       38.85      3.38 o 
  -8   3   4      310.73      304.80     10.29 o 
  -7   3   4      288.80      307.83      9.45 o 
  -6   3   4      278.88      247.61      6.68 o 
  -5   3   4      535.58      462.14     12.17 o 
  -4   3   4     2402.41     2300.10     74.94 o 
  -3   3   4       93.01       78.94      6.16 o 
  -2   3   4     1711.49     1547.03     61.23 o 
  -1   3   4      572.33      639.05     25.67 o 
   0   3   4      262.00      321.68      6.39 o 
   1   3   4       58.66       49.67      3.81 o 
   2   3   4      872.42      978.12     14.90 o 
   3   3   4     1664.46     1672.14    163.17 o 
   4   3   4       76.23       82.62      5.44 o 
   5   3   4       19.65       23.67      2.96 o 
   6   3   4        0.10       10.86      3.18 o 
   7   3   4      433.39      424.95     34.55 o 
   8   3   4       28.55       28.60      2.93 o 
   9   3   4       21.84       16.13      2.89 o 
  10   3   4       18.20       15.58      3.23 o 
 -11   4   4      143.86      133.63     23.01 o 
 -10   4   4        2.08        1.50      1.91 o 
  -9   4   4       78.06       85.09      9.29 o 
  -8   4   4      183.21      196.67      8.39 o 
  -7   4   4        0.00        3.74      1.54 o 
  -6   4   4        1.86        4.97      1.52 o 
  -5   4   4      607.20      565.29     19.97 o 
  -4   4   4       75.10       61.83      4.92 o 
  -3   4   4        2.14        3.05      1.10 o 
  -2   4   4      872.13      917.75     27.27 o 
  -1   4   4     5781.34     5868.49    120.71 o 
   0   4   4     3464.43     3466.06     54.65 o 
   1   4   4     2851.22     3245.06     45.55 o 
   2   4   4     1604.80     1452.05     43.65 o 
   3   4   4     3735.55     3564.32    138.35 o 
   4   4   4      347.08      333.01     28.32 o 
   5   4   4      738.49      658.37     23.31 o 
   6   4   4      527.76      494.58     27.86 o 
   7   4   4        0.95       14.11      4.55 o 
   8   4   4       16.69       15.32      2.74 o 
   9   4   4        0.03        1.88      3.05 o 
  10   4   4        9.91        9.66      2.18 o 
 -11   5   4        4.92        2.62      2.14 o 
 -10   5   4        6.12        3.38      2.19 o 
  -9   5   4       49.24       49.69      5.22 o 
  -8   5   4       31.45       26.14      2.98 o 
  -7   5   4        2.73        3.15      1.29 o 
  -6   5   4      233.20      237.57      7.68 o 
  -5   5   4      757.98      699.58     21.00 o 
  -4   5   4        0.08        2.17      1.11 o 
  -3   5   4        9.07        7.48      1.24 o 
  -2   5   4     1308.73     1420.78     35.00 o 
  -1   5   4     2301.84     2414.33     47.55 o 
   0   5   4      572.73      587.06      9.99 o 
   1   5   4     3383.02     3708.95     70.95 o 
   2   5   4      503.65      618.57     16.25 o 
   3   5   4       20.38       17.43      1.84 o 
   4   5   4     1392.05     1404.09     94.21 o 
   5   5   4       12.84       38.12      5.20 o 
   6   5   4      171.96      165.84     14.92 o 
   7   5   4        9.46       13.07      2.85 o 
   8   5   4       11.43        8.87      1.92 o 
   9   5   4      158.87      162.19     13.67 o 
  10   5   4       11.66        9.24      3.16 o 
 -11   6   4       64.13       49.38      9.90 o 
 -10   6   4       16.43       20.70      3.66 o 
  -9   6   4        0.03        3.02      2.99 o 
  -8   6   4       21.20       17.24      3.61 o 
  -7   6   4       63.69       56.37      5.99 o 
  -6   6   4       53.01       61.88      4.85 o 
  -5   6   4     2166.62     2099.92     80.02 o 
  -4   6   4      446.30      461.03     21.99 o 
  -3   6   4      583.92      707.68     48.70 o 
  -2   6   4     3744.28     3945.45     85.29 o 
  -1   6   4        6.34       54.07      7.17 o 
   0   6   4       14.91       30.53      2.72 o 
   1   6   4     2987.94     3471.61     48.44 o 
   3   6   4       19.62       19.74      1.98 o 
   4   6   4      641.51      623.92     81.39 o 
   5   6   4      510.76      600.56     38.35 o 
   6   6   4       85.40       77.93      5.26 o 
   7   6   4       22.67       43.19      7.64 o 
   8   6   4       64.00       64.98      5.91 o 
   9   6   4       81.36       84.53     11.55 o 
  10   6   4        2.64        2.50      1.65 o 
 -11   7   4        0.55        3.63      2.09 o 
 -10   7   4      138.83      135.42     16.93 o 
  -9   7   4       91.57       98.37     16.41 o 
  -8   7   4       56.66       60.41      6.46 o 
  -7   7   4       14.77       16.83      3.65 o 
  -6   7   4      120.85      104.88      6.06 o 
  -5   7   4     1276.54     1402.80     99.60 o 
  -4   7   4       49.28       36.38      2.55 o 
  -3   7   4     6366.61     7343.06    197.91 o 
  -2   7   4      947.22      978.15     16.61 o 
  -1   7   4     9929.72    11291.34    177.14 o 
   0   7   4        0.62        2.97      2.17 o 
   1   7   4      316.55      269.73     15.20 o 
   2   7   4     1209.20     1283.95     27.77 o 
   3   7   4        1.27        1.99      1.50 o 
   4   7   4     1631.13     1549.35    113.78 o 
   5   7   4     2526.84     2592.31    159.10 o 
   6   7   4      191.27      185.38     11.83 o 
   8   7   4        0.18       14.38      4.50 o 
   9   7   4      196.81      183.59     24.35 o 
  10   7   4        0.41        5.86      2.05 o 
 -11   8   4       44.52       43.67      6.35 o 
 -10   8   4       54.17       69.62      9.16 o 
  -9   8   4      171.69      184.45     26.80 o 
  -8   8   4       87.52       97.74     21.19 o 
  -7   8   4      270.53      263.29      8.40 o 
  -6   8   4     1425.17     1394.54     51.80 o 
  -5   8   4     1061.53      956.67     39.93 o 
  -4   8   4        9.45       12.50      1.70 o 
  -3   8   4     2305.72     1833.37     79.18 o 
  -2   8   4     2590.69     2725.74     53.21 o 
  -1   8   4       22.62       15.18      4.05 o 
   0   8   4     1818.43     1967.55     59.92 o 
   1   8   4     1283.58     1527.21     32.12 o 
   2   8   4      294.33      305.32      5.97 o 
   3   8   4      143.97      147.31      5.43 o 
   4   8   4      254.34      275.91     18.93 o 
   5   8   4     3495.36     3435.68    588.81 o 
   6   8   4      737.01      710.22     42.40 o 
   7   8   4      376.64      415.39     24.70 o 
   8   8   4      732.54      840.13     42.69 o 
   9   8   4       94.66       93.05     13.61 o 
  10   8   4       69.04       54.69      8.10 o 
 -11   9   4       45.65       39.38      5.73 o 
 -10   9   4      119.51      104.47     13.03 o 
  -9   9   4       55.23       63.09      7.84 o 
  -8   9   4      707.81      805.89     43.88 o 
  -7   9   4       23.74       19.42      2.57 o 
  -6   9   4      208.55      194.55     13.20 o 
  -5   9   4      198.84      223.72     11.60 o 
  -4   9   4      458.61      444.51     13.68 o 
  -3   9   4      820.41      911.91     20.72 o 
  -2   9   4      322.21      316.93      6.33 o 
  -1   9   4     1831.14     1931.83     25.48 o 
   0   9   4      179.52      222.17      5.58 o 
   1   9   4      283.97      293.80      6.86 o 
   2   9   4     1001.20     1048.66     27.60 o 
   3   9   4      280.71      232.70      6.90 o 
   4   9   4       17.51       20.83      2.55 o 
   5   9   4      361.81      483.15     64.32 o 
   6   9   4       78.32      125.27      8.88 o 
   7   9   4       26.54       31.11      6.07 o 
   8   9   4        2.19       18.36      5.34 o 
   9   9   4       14.40       12.19      4.01 o 
 -11  10   4       66.85       51.71      7.34 o 
 -10  10   4       21.91       33.19      5.92 o 
  -9  10   4        0.04        0.93      3.56 o 
  -8  10   4       20.29       36.25      7.95 o 
  -7  10   4       24.35       27.94      3.24 o 
  -6  10   4     1060.45     1024.53     77.87 o 
  -5  10   4      212.05      195.80     13.36 o 
  -4  10   4       95.59      111.08      9.92 o 
  -3  10   4      330.21      315.14     13.27 o 
  -2  10   4     2593.99     2930.31     37.47 o 
  -1  10   4     3674.77     4126.83     86.74 o 
   0  10   4        5.22        3.80      1.13 o 
   1  10   4      511.13      645.15     18.08 o 
   2  10   4       51.72       68.45      4.51 o 
   3  10   4       54.91       55.39      3.96 o 
   4  10   4       59.80       66.14      5.63 o 
   5  10   4     1163.46     1204.79     57.94 o 
   6  10   4       53.98       49.52      3.61 o 
   7  10   4      362.42      414.45     16.14 o 
   8  10   4       57.41       53.24      4.62 o 
   9  10   4        0.20       -0.08      2.87 o 
 -11  11   4       42.85       43.50      6.07 o 
 -10  11   4       97.03       92.32     11.11 o 
  -9  11   4       11.19        8.86      2.69 o 
  -8  11   4      213.05      209.16     20.49 o 
  -7  11   4       61.40       59.35      7.08 o 
  -6  11   4       98.06       87.59     19.55 o 
  -5  11   4      426.91      357.42     21.08 o 
  -4  11   4      310.42      270.05     11.45 o 
  -3  11   4      109.71      104.12      5.47 o 
  -2  11   4      119.12      112.01      8.82 o 
  -1  11   4      247.78      223.80      9.11 o 
   0  11   4      263.77      295.34     10.52 o 
   1  11   4       73.17       56.72      4.52 o 
   2  11   4      139.45      156.33      7.01 o 
   3  11   4      111.58      122.24      5.81 o 
   4  11   4      354.01      366.03     11.39 o 
   5  11   4      184.71      176.75     17.80 o 
   6  11   4       98.21       83.11      6.27 o 
   7  11   4        0.30        4.92      4.71 o 
   8  11   4        0.79        2.39      2.82 o 
   9  11   4      115.00      105.24     10.49 o 
 -10  12   4       29.75       25.75      5.14 o 
  -9  12   4       13.28        9.58      2.31 o 
  -8  12   4       93.76       79.77     11.59 o 
  -7  12   4       23.80       22.42      3.68 o 
  -6  12   4      269.89      275.42     36.82 o 
  -5  12   4      256.15      258.33     16.68 o 
  -4  12   4      181.51      192.30     16.39 o 
  -3  12   4        0.02        2.96      2.41 o 
  -2  12   4       23.18       21.91      1.97 o 
  -1  12   4     3966.15     4020.25    132.53 o 
   0  12   4     3027.30     3061.88    121.12 o 
   1  12   4     1964.71     2209.16     68.05 o 
   2  12   4      346.52      357.53      9.48 o 
   3  12   4      405.87      364.29     10.66 o 
   4  12   4        0.53        3.48      1.79 o 
   5  12   4      197.98      196.01     12.01 o 
   6  12   4      147.50      137.02      9.31 o 
   7  12   4      115.54      113.18      9.94 o 
   8  12   4        5.33        3.02      1.52 o 
   9  12   4       76.13       79.12      7.02 o 
 -10  13   4       14.82       11.95      6.68 o 
  -9  13   4        1.58        1.98      3.31 o 
  -8  13   4       10.73       12.63      3.71 o 
  -7  13   4       15.39        6.32      2.60 o 
  -6  13   4      289.45      282.91     15.34 o 
  -5  13   4      142.69      144.87     17.42 o 
  -4  13   4      199.43      187.70      8.03 o 
  -3  13   4      977.48      989.13     36.57 o 
  -2  13   4     1121.39     1041.36     31.54 o 
  -1  13   4      167.30      175.93      9.03 o 
   0  13   4     1799.53     1835.16     76.28 o 
   1  13   4     1141.18     1098.60     33.10 o 
   2  13   4      389.40      401.92     11.57 o 
   3  13   4      187.70      196.78     10.55 o 
   4  13   4       69.18       68.98      5.04 o 
   5  13   4        9.96       11.41      1.51 o 
   6  13   4      310.08      291.92     12.07 o 
   7  13   4        0.98        5.17      2.17 o 
   8  13   4       29.65       19.41      2.06 o 
   9  13   4        2.97        8.29      4.41 o 
 -10  14   4       48.98       47.71      8.82 o 
  -9  14   4        7.70        4.88      2.67 o 
  -8  14   4       23.62       22.68      4.07 o 
  -7  14   4       24.58       22.78      7.88 o 
  -6  14   4       79.82       85.58      8.27 o 
  -5  14   4       39.85       31.44      4.56 o 
  -4  14   4       47.55       46.63      4.85 o 
  -3  14   4       71.97       65.92      6.25 o 
  -2  14   4      548.00      497.07     41.77 o 
  -1  14   4      383.85      367.26     13.64 o 
   0  14   4      461.34      411.22      9.37 o 
   1  14   4      108.75      115.93     10.22 o 
   2  14   4      155.73      133.77      9.45 o 
   3  14   4      806.12      755.18     23.02 o 
   4  14   4       72.36       76.66      6.11 o 
   5  14   4       98.99      114.26      8.25 o 
   6  14   4       11.29        6.37      1.68 o 
   7  14   4        4.84        3.26      1.75 o 
   8  14   4        7.29        6.32      2.52 o 
   9  14   4        0.14        3.32      2.87 o 
 -10  15   4       19.66       23.79      3.47 o 
  -9  15   4        3.41        5.04      2.50 o 
  -8  15   4       15.92       14.57      3.64 o 
  -7  15   4      228.10      227.50     32.38 o 
  -6  15   4      135.31      139.21     15.86 o 
  -5  15   4      164.70      160.52     19.34 o 
  -4  15   4      114.10      104.05      8.04 o 
  -3  15   4       63.41       61.61      6.53 o 
  -2  15   4     1835.61     1902.52     92.40 o 
  -1  15   4       77.32       92.17      7.53 o 
   0  15   4      820.34      919.57     36.47 o 
   1  15   4     2437.52     2609.20     95.97 o 
   2  15   4      628.47      633.81     16.13 o 
   3  15   4      492.33      482.37     16.82 o 
   4  15   4      326.23      324.26     12.34 o 
   5  15   4      108.03      113.31      7.23 o 
   6  15   4       95.72       92.82      6.47 o 
   7  15   4       22.80       28.96      3.35 o 
   8  15   4        0.02        3.49      1.83 o 
   9  15   4        3.00        7.37      3.28 o 
 -10  16   4      138.91      131.74     22.53 o 
  -9  16   4      191.01      201.67     21.49 o 
  -8  16   4        3.83        9.72      3.03 o 
  -7  16   4      210.16      226.03     20.74 o 
  -6  16   4      341.85      358.41     40.73 o 
  -5  16   4      399.18      395.85     32.39 o 
  -4  16   4       10.61       11.55      9.38 o 
  -3  16   4      744.19      719.34     29.16 o 
  -2  16   4      238.49      207.77     16.54 o 
  -1  16   4      175.75      180.48      8.08 o 
   0  16   4      827.73      893.19     26.32 o 
   1  16   4       30.84       35.53      4.00 o 
   2  16   4      815.76      820.31     22.22 o 
   3  16   4       98.07      107.20      6.81 o 
   4  16   4     1129.23     1117.21     38.00 o 
   5  16   4       21.28       18.01      2.04 o 
   6  16   4       11.80       10.11      1.62 o 
   7  16   4       68.83       64.32      6.64 o 
   8  16   4       11.70        5.01      2.07 o 
   9  16   4       10.53       15.61     10.17 o 
 -10  17   4        0.56        8.92      2.64 o 
  -9  17   4        3.43        4.31      4.66 o 
  -8  17   4       43.74       54.85      7.07 o 
  -7  17   4       81.13       84.54      9.11 o 
  -6  17   4      368.90      346.90     31.14 o 
  -5  17   4      304.29      363.44     16.73 o 
  -4  17   4     3041.11     3266.22    141.01 o 
  -3  17   4      374.09      340.63     24.28 o 
  -2  17   4      242.24      234.88     18.69 o 
  -1  17   4      248.48      230.54     17.23 o 
   0  17   4      395.58      425.80     22.11 o 
   1  17   4      131.51      112.80      7.68 o 
   2  17   4        3.06        7.69      1.87 o 
   3  17   4      785.14      815.72     28.70 o 
   4  17   4        0.28        1.79      1.09 o 
   5  17   4        2.66        1.55      1.03 o 
   6  17   4       33.56       37.06      3.35 o 
   7  17   4      195.62      221.04     18.47 o 
   8  17   4       29.77       31.40      5.20 o 
  -9  18   4       16.51       21.22      4.59 o 
  -8  18   4       17.96       28.05      6.26 o 
  -7  18   4       61.02       58.21      6.34 o 
  -6  18   4       94.38      103.70      9.32 o 
  -5  18   4        6.14        4.98      3.05 o 
  -4  18   4      387.68      387.72     32.45 o 
  -3  18   4      149.64      178.21     15.57 o 
  -2  18   4     1010.52     1019.35     42.42 o 
  -1  18   4        7.79        5.06      1.20 o 
   0  18   4       62.99       56.80      4.34 o 
   1  18   4        6.95       -0.49      2.14 o 
   2  18   4      215.00      226.16      8.86 o 
   3  18   4       18.65       35.13      9.48 o 
   4  18   4       60.20       57.60      4.03 o 
   5  18   4        2.03        3.63      1.42 o 
   6  18   4        4.36        7.60      1.93 o 
   7  18   4        6.83       10.21      2.52 o 
   8  18   4        3.38       10.31      3.48 o 
  -9  19   4       13.79        9.59      2.96 o 
  -8  19   4      205.38      233.80     15.41 o 
  -7  19   4      160.51      178.87     17.34 o 
  -6  19   4      133.30      157.41     14.93 o 
  -5  19   4      408.98      466.20     23.78 o 
  -4  19   4      124.11      136.75     13.41 o 
  -3  19   4      305.62      328.50     14.94 o 
  -2  19   4        2.11       -2.21      2.21 o 
  -1  19   4        0.42       -1.49      3.45 o 
   0  19   4       29.35       22.85      3.03 o 
   1  19   4      249.21      226.44     13.31 o 
   2  19   4      246.34      223.16     13.32 o 
   3  19   4        4.51       -0.54      1.90 o 
   4  19   4        0.09        0.46      1.33 o 
   5  19   4       43.35       39.35      3.99 o 
   6  19   4       92.65       79.50      6.87 o 
   7  19   4       79.63       67.29      6.19 o 
   8  19   4        0.27        1.42      4.31 o 
  -9  20   4       42.50       42.97      7.73 o 
  -8  20   4        3.48       12.14      3.88 o 
  -7  20   4       63.68       72.43      8.27 o 
  -6  20   4      114.43      124.79     13.37 o 
  -5  20   4       32.91       47.14      6.05 o 
  -4  20   4      943.30     1032.82     38.47 o 
  -3  20   4      387.76      430.87     22.68 o 
  -2  20   4      608.30      605.21     38.64 o 
  -1  20   4     2771.88     2921.22    187.91 o 
   0  20   4      350.11      361.34     35.17 o 
   1  20   4      203.49      178.63     15.18 o 
   2  20   4      193.19      217.72      9.46 o 
   3  20   4        0.07        0.64      1.17 o 
   4  20   4        3.80        7.50      3.20 o 
   5  20   4       13.53       12.15      2.09 o 
   6  20   4        1.79        5.98      1.81 o 
   7  20   4       17.42       19.38      3.51 o 
   8  20   4        5.67       10.53      3.56 o 
  -9  21   4       24.98       17.91      4.39 o 
  -8  21   4      158.13      156.74     11.51 o 
  -7  21   4        4.85        7.64      2.50 o 
  -6  21   4      208.45      221.38     18.24 o 
  -5  21   4        7.73        5.13      2.18 o 
  -4  21   4       15.50       22.15      4.64 o 
  -3  21   4       11.58        9.72      2.60 o 
  -2  21   4      226.47      164.96     42.51 o 
  -1  21   4      792.16      742.02     68.91 o 
   0  21   4      865.59      854.55     51.54 o 
   1  21   4     1149.23     1088.28     87.00 o 
   2  21   4       90.86       93.13      7.71 o 
   3  21   4       15.37       22.24      2.01 o 
   4  21   4      849.15      963.94     50.89 o 
   5  21   4      338.78      354.75     24.62 o 
   6  21   4        3.47        5.11      1.93 o 
   7  21   4       16.56       19.51      3.23 o 
   8  21   4        7.33        5.78      3.03 o 
  -9  22   4        1.61        2.62      3.14 o 
  -8  22   4       28.35       25.23      4.21 o 
  -7  22   4       11.00       13.66      2.90 o 
  -6  22   4        0.98        0.20      3.34 o 
  -5  22   4       14.14        9.43      2.65 o 
  -4  22   4       12.33       16.57      3.66 o 
  -3  22   4       23.02       24.17      3.49 o 
  -2  22   4      330.54      351.94     17.01 o 
  -1  22   4        2.28        0.09      2.94 o 
   0  22   4        0.02       -0.07      2.76 o 
   1  22   4      100.52       88.03      8.98 o 
   2  22   4      291.48      303.05     20.79 o 
   3  22   4       39.75       36.88      3.13 o 
   4  22   4       59.89       60.58      5.68 o 
   5  22   4        0.03       -0.62      2.23 o 
   6  22   4      179.17      140.85     12.55 o 
   7  22   4       32.73       31.58      5.19 o 
  -8  23   4       20.11       24.92      3.55 o 
  -7  23   4       37.58       43.08      5.70 o 
  -6  23   4        8.05        6.41      2.00 o 
  -5  23   4       21.85       18.02      4.34 o 
  -4  23   4       96.31       81.66      8.29 o 
  -3  23   4      116.02      125.36     11.05 o 
  -2  23   4      195.61      207.08     20.37 o 
  -1  23   4      192.19      189.20     11.84 o 
   0  23   4        4.69        5.96      1.94 o 
   1  23   4     1243.43     1464.95     74.66 o 
   2  23   4      149.71      150.04      9.24 o 
   3  23   4       97.61       86.07      7.11 o 
   4  23   4       48.13       47.15      4.40 o 
   5  23   4       50.82       45.47      3.99 o 
   6  23   4       10.32        8.86      1.96 o 
   7  23   4        4.89        3.83      2.64 o 
  -8  24   4        1.59        9.03      3.27 o 
  -7  24   4       20.88       36.81      5.28 o 
  -6  24   4       36.65       45.78      5.78 o 
  -5  24   4       86.33       82.18      9.16 o 
  -4  24   4       56.63       55.06      6.04 o 
  -3  24   4       14.55       20.39      3.45 o 
  -2  24   4        0.62        1.74      2.21 o 
  -1  24   4        0.16       -1.10      1.69 o 
   0  24   4      562.66      643.66     25.35 o 
   1  24   4       10.40       11.89      2.47 o 
   2  24   4      242.63      247.98     15.01 o 
   3  24   4       27.13       26.49      2.55 o 
   4  24   4      161.25      154.37      8.81 o 
   5  24   4       55.32       48.66      4.96 o 
   6  24   4        0.65        1.46      1.22 o 
   7  24   4        0.97        7.20      2.33 o 
  -8  25   4       63.44       68.05      6.86 o 
  -7  25   4       37.83       41.33      5.37 o 
  -6  25   4       14.98       11.63      3.47 o 
  -5  25   4      240.79      295.83     22.74 o 
  -4  25   4       69.99       83.39      8.31 o 
  -3  25   4        0.03       -0.81      2.37 o 
  -2  25   4        3.05        1.51      3.34 o 
  -1  25   4      131.83      135.16      9.52 o 
   0  25   4        1.02        1.26      1.44 o 
   1  25   4        5.63        4.69      1.58 o 
   2  25   4       36.16       35.60      3.67 o 
   3  25   4        5.82        7.59      1.47 o 
   4  25   4       20.64       16.17      2.09 o 
   5  25   4        1.97        0.46      1.44 o 
   6  25   4       41.37       42.71      7.57 o 
  -7  26   4       57.54       62.99      6.28 o 
  -6  26   4       22.04       24.05      3.76 o 
  -5  26   4       17.47       20.62      3.60 o 
  -4  26   4       14.15       11.48      3.63 o 
  -3  26   4       17.37       24.26      3.48 o 
  -2  26   4       84.13       89.82      9.73 o 
  -1  26   4       67.05       67.03      5.54 o 
   0  26   4      330.26      340.62     20.43 o 
   1  26   4        1.55       -0.10      1.68 o 
   2  26   4        8.51        4.03      1.80 o 
   3  26   4        0.02       -1.30      2.35 o 
   4  26   4        0.95        0.88      1.50 o 
   5  26   4        0.23        3.14      2.29 o 
   6  26   4        8.14       10.48      2.95 o 
  -7  27   4       17.21       26.18      4.41 o 
  -6  27   4       29.78       42.74      5.88 o 
  -5  27   4      157.61      179.82     17.26 o 
  -4  27   4      614.26      743.31     50.12 o 
  -3  27   4       54.08       63.16      6.24 o 
  -2  27   4       34.46       37.28      4.70 o 
  -1  27   4       54.31       51.20      5.49 o 
   0  27   4       39.09       31.30      2.79 o 
   1  27   4        0.02        1.86      1.63 o 
   2  27   4       82.08       79.04      6.38 o 
   3  27   4      176.42      200.63     14.01 o 
   4  27   4       58.09       56.78      6.73 o 
   5  27   4       70.40       67.94      7.50 o 
   6  27   4       18.45       19.92      3.21 o 
  -7  28   4       13.36       15.36      5.10 o 
  -6  28   4      102.89       99.88     10.95 o 
  -5  28   4        7.37        7.86      2.52 o 
  -4  28   4      111.50      115.27      9.89 o 
  -3  28   4       46.69       52.02      7.49 o 
  -2  28   4        1.46        3.94      2.18 o 
  -1  28   4      164.97      193.66     20.87 o 
   0  28   4      100.71      106.20      8.89 o 
   1  28   4        2.08        1.67      1.35 o 
   2  28   4        0.59        0.64      1.47 o 
   3  28   4       42.78       33.07      5.58 o 
   4  28   4        1.03        3.56      2.05 o 
   5  28   4       29.15       21.45      3.22 o 
  -6  29   4       18.83       18.70      3.92 o 
  -5  29   4        9.67       18.61      3.34 o 
  -4  29   4       69.71       68.55      7.16 o 
  -3  29   4      134.87      155.01     13.93 o 
  -2  29   4       93.16       92.98     10.11 o 
  -1  29   4       46.71       50.68      6.08 o 
   0  29   4      100.03       83.28      8.00 o 
   1  29   4       21.61       15.58      1.99 o 
   2  29   4      123.59      117.83     10.85 o 
   3  29   4        0.40        2.73      2.40 o 
   4  29   4       61.71       55.06      6.69 o 
   5  29   4       26.72       16.43      2.86 o 
  -6  30   4        1.58       -0.27      2.88 o 
  -5  30   4        2.21        4.33      2.13 o 
  -4  30   4        0.43        2.39      3.31 o 
  -3  30   4        0.00        0.19      2.28 o 
  -2  30   4        7.17        8.06      2.24 o 
  -1  30   4       23.61       26.30      3.64 o 
   0  30   4       25.04       24.26      3.92 o 
   1  30   4      167.39      153.79     17.57 o 
   2  30   4        0.38        3.39      2.63 o 
   3  30   4      121.02      115.84     10.34 o 
   4  30   4       37.11       26.85      3.99 o 
  -5  31   4        1.95        0.40      2.28 o 
  -4  31   4        0.44       -0.55      3.20 o 
  -3  31   4       21.97       19.14      3.23 o 
  -2  31   4       79.94       82.64      9.78 o 
  -1  31   4       37.68       38.20      4.62 o 
   0  31   4      148.55      163.04     18.45 o 
   1  31   4      215.02      228.12     27.61 o 
   2  31   4       27.38       25.78      2.75 o 
   3  31   4        2.49        1.24      2.45 o 
   4  31   4       31.87       29.70      3.41 o 
  -4  32   4       21.88       17.07      3.37 o 
  -3  32   4       15.65       19.05      3.94 o 
  -2  32   4        2.09        1.07      2.46 o 
  -1  32   4      131.12      147.60     17.92 o 
   0  32   4       38.25       27.92      4.83 o 
   1  32   4        4.63        6.73      2.86 o 
   2  32   4        6.34        5.12      2.21 o 
   3  32   4        9.63        8.37      2.24 o 
  -3  33   4        1.66        2.61      2.62 o 
  -2  33   4       10.06       10.31      2.78 o 
  -1  33   4        0.03       -0.58      2.07 o 
   0  33   4        1.30        1.71      5.21 o 
   1  33   4        1.02       -1.54      3.68 o 
   2  33   4       12.12       10.45      2.79 o 
  -2  34   4       62.80       61.70      9.90 o 
  -1  34   4       28.60       28.52      6.16 o 
   0  34   4       19.12       19.44      3.81 o 
   1  34   4        0.14        1.61      1.73 o 
 -10   1   5        1.47        8.90      2.31 o 
  -9   1   5      665.75      708.63     23.62 o 
  -8   1   5     1051.59     1153.01     55.45 o 
  -7   1   5      478.03      472.78     17.41 o 
  -6   1   5      878.86      823.32     29.01 o 
  -5   1   5      562.41      550.49     17.93 o 
  -4   1   5       11.11        8.08      2.28 o 
  -3   1   5        4.03        7.89      1.77 o 
  -1   1   5       75.81       73.08      6.37 o 
   0   1   5      399.32      372.47     13.25 o 
   1   1   5      164.39      175.37     14.96 o 
   2   1   5        0.45        3.79      2.19 o 
   3   1   5      789.50      904.12     31.92 o 
   4   1   5      330.98      413.10     29.96 o 
   5   1   5      606.56      660.59     26.76 o 
   6   1   5       73.47       79.43      7.37 o 
   7   1   5       42.35       32.54      5.17 o 
   8   1   5       25.00       20.74      2.76 o 
   9   1   5      109.64      128.78     10.59 o 
 -11   2   5        7.15        7.33      2.99 o 
 -10   2   5      328.73      345.99     29.11 o 
  -9   2   5      383.54      438.56     25.02 o 
  -8   2   5      188.94      213.31      9.96 o 
  -7   2   5     1016.58     1081.56     19.67 o 
  -6   2   5       73.80       68.21      4.70 o 
  -5   2   5     1152.93     1174.51     42.97 o 
  -4   2   5     1624.87     1602.73     63.31 o 
  -3   2   5     1108.07     1197.60     77.29 o 
  -2   2   5      627.18      593.52     27.16 o 
  -1   2   5       21.82       23.23      2.13 o 
   0   2   5        6.74       11.57      1.28 o 
   1   2   5      521.62      453.33     21.10 o 
   2   2   5     1319.72     1330.84     30.86 o 
   3   2   5      542.38      617.07     25.27 o 
   4   2   5     1154.41     1208.52     25.19 o 
   5   2   5      467.12      511.15     28.68 o 
   6   2   5       12.31       21.60      3.26 o 
   7   2   5       77.61       98.44     10.20 o 
   8   2   5        6.40        1.40      2.96 o 
   9   2   5        2.70        5.32      2.41 o 
 -11   3   5        0.07       11.26      3.69 o 
 -10   3   5       59.19       48.43      8.47 o 
  -9   3   5       59.40       68.07     10.65 o 
  -8   3   5       25.60       26.29      2.93 o 
  -7   3   5       35.41       63.44      8.28 o 
  -6   3   5       99.07       95.13      6.83 o 
  -5   3   5      284.47      281.35     14.01 o 
  -4   3   5      465.54      385.20     17.96 o 
  -3   3   5     1484.37     1517.25     80.10 o 
  -2   3   5        0.08        0.56      1.06 o 
  -1   3   5     3528.83     3746.57    130.84 o 
   0   3   5     1034.17     1040.92     23.85 o 
   1   3   5      407.24      418.53      6.88 o 
   2   3   5       96.66       67.71      4.84 o 
   3   3   5      683.16      735.34     18.24 o 
   4   3   5       27.65       34.16      4.24 o 
   5   3   5      170.77      198.68     18.34 o 
   6   3   5      110.91      105.63     10.07 o 
   7   3   5       14.24       15.22      4.84 o 
   8   3   5       18.17       17.64      3.18 o 
   9   3   5        7.37       14.71      2.72 o 
 -11   4   5       12.11        4.98      4.57 o 
 -10   4   5       51.00       48.62      8.82 o 
  -9   4   5      593.54      627.45     22.85 o 
  -8   4   5       45.28       41.85      4.43 o 
  -7   4   5      939.71      921.41     34.29 o 
  -6   4   5      169.65      165.70      8.98 o 
  -5   4   5        0.03        2.11      1.50 o 
  -4   4   5       18.18       21.28      9.30 o 
  -3   4   5     1426.74     1563.70    109.92 o 
  -2   4   5      565.30      575.72     18.77 o 
  -1   4   5     4456.14     4926.79    146.68 o 
   0   4   5     2307.30     2434.83     41.49 o 
   1   4   5      107.25      123.02      4.95 o 
   2   4   5      111.80      102.71      4.73 o 
   3   4   5      243.50      262.67      7.57 o 
   4   4   5      288.78      331.45     25.22 o 
   5   4   5      307.92      347.69     13.11 o 
   6   4   5      357.03      333.33     21.74 o 
   7   4   5       64.97       68.65      5.98 o 
   8   4   5       90.58       64.47     10.95 o 
   9   4   5        8.64        8.60      2.22 o 
 -11   5   5        8.74        4.75      3.17 o 
 -10   5   5      254.92      245.29     26.58 o 
  -9   5   5       20.52       30.51      4.63 o 
  -8   5   5       21.73       22.43      3.71 o 
  -7   5   5      699.29      716.80     26.09 o 
  -6   5   5      956.09      948.34     41.58 o 
  -5   5   5      533.14      470.92     16.62 o 
  -4   5   5     3816.95     3754.38    124.52 o 
  -3   5   5     1421.22     1310.26     75.83 o 
  -2   5   5      322.23      237.81      8.77 o 
  -1   5   5     1086.96     1259.81     68.45 o 
   0   5   5     1758.55     1622.68     27.02 o 
   1   5   5     2329.12     2465.53     41.28 o 
   2   5   5     1655.52     1970.54     44.07 o 
   3   5   5      339.54      307.26      9.05 o 
   4   5   5      524.14      521.37     15.69 o 
   5   5   5        6.04       22.40      8.18 o 
   6   5   5        0.64       15.08      3.52 o 
   7   5   5       48.74       59.56      5.39 o 
   8   5   5       54.17       57.20      6.16 o 
   9   5   5       17.35       16.24      4.33 o 
 -11   6   5        4.28        5.73      3.76 o 
 -10   6   5      187.30      200.64     22.47 o 
  -9   6   5        3.38        4.45      1.69 o 
  -8   6   5       30.06       31.20      4.61 o 
  -7   6   5      106.50      115.96     10.16 o 
  -6   6   5      147.28      129.63      6.90 o 
  -5   6   5     2188.07     2085.27     99.78 o 
  -4   6   5     1015.88     1118.86     57.25 o 
  -3   6   5      356.97      448.20     12.70 o 
  -2   6   5     1058.51     1177.03     28.92 o 
  -1   6   5    12869.59    14056.10    243.21 o 
   0   6   5       54.19       61.60      4.64 o 
   1   6   5     3906.71     4414.51     55.87 o 
   2   6   5       51.60       44.88      4.32 o 
   3   6   5      442.96      453.56     12.74 o 
   4   6   5      202.46      199.88      7.71 o 
   5   6   5      826.72      951.69     38.00 o 
   6   6   5      261.33      306.25     50.43 o 
   7   6   5       48.55       65.21     10.35 o 
   8   6   5       70.82       71.91      5.74 o 
   9   6   5       36.24       37.73      4.53 o 
 -11   7   5       16.14       14.07      3.75 o 
 -10   7   5       61.14       71.90      7.27 o 
  -9   7   5      252.26      225.41     28.14 o 
  -8   7   5      319.03      350.32     19.09 o 
  -7   7   5      364.98      404.79     15.67 o 
  -6   7   5      447.39      427.37     12.17 o 
  -5   7   5      632.05      572.27     43.04 o 
  -4   7   5      873.64      929.20     35.04 o 
  -3   7   5     3014.76     3188.19    149.09 o 
  -2   7   5      116.40      124.46      7.02 o 
   0   7   5      591.16      567.83      9.14 o 
   1   7   5     2517.45     2865.62     38.10 o 
   2   7   5        1.56        1.56      0.70 o 
   3   7   5       41.11       28.85      2.42 o 
   4   7   5       76.45      141.73     14.66 o 
   5   7   5      491.17      634.39     52.61 o 
   6   7   5      682.50      767.65     55.19 o 
   7   7   5      212.67      219.48     18.61 o 
   8   7   5      161.00      164.79     22.74 o 
   9   7   5      132.37      120.52     13.31 o 
 -11   8   5        3.50        7.37      4.95 o 
 -10   8   5        6.80       10.80      2.75 o 
  -9   8   5       14.89       24.15      6.95 o 
  -8   8   5       12.32       16.68      9.58 o 
  -7   8   5        7.02       10.88      2.65 o 
  -6   8   5        3.29       12.71      3.02 o 
  -5   8   5      265.64      265.43      8.79 o 
  -4   8   5        9.17       11.49      1.73 o 
  -3   8   5      702.04      723.47     18.88 o 
  -2   8   5       25.03       32.26      2.64 o 
  -1   8   5     1993.42     2031.19     30.10 o 
   0   8   5        4.54        7.26      1.00 o 
   1   8   5      484.09      559.31     18.98 o 
   2   8   5      125.44      125.77      4.46 o 
   3   8   5        6.35        7.19      1.49 o 
   4   8   5      130.77       99.79      9.11 o 
   5   8   5      226.55      273.31     14.90 o 
   6   8   5        2.70       20.84      8.80 o 
   7   8   5      129.39      128.41     21.93 o 
   8   8   5        2.22        1.17      2.66 o 
   9   8   5        3.82       14.07      3.70 o 
 -11   9   5       33.47       32.85      6.63 o 
 -10   9   5       38.10       38.62     12.30 o 
  -9   9   5      515.56      609.62     60.83 o 
  -8   9   5      146.45      154.37     15.88 o 
  -7   9   5       11.39       10.30      2.72 o 
  -6   9   5     1043.83     1041.87     82.85 o 
  -5   9   5      143.46      128.91      8.62 o 
  -4   9   5       20.21       24.64      2.60 o 
  -3   9   5     1035.63     1174.40     20.65 o 
  -1   9   5      171.30      146.23      5.07 o 
   0   9   5      168.34      238.48      6.25 o 
   1   9   5      508.34      515.37     12.37 o 
   2   9   5      294.64      331.99      9.45 o 
   3   9   5       19.20       13.89      1.60 o 
   4   9   5       81.07       80.60      7.05 o 
   5   9   5        0.59        4.38      1.98 o 
   6   9   5       48.77       63.38      5.40 o 
   7   9   5      752.01      802.64    111.91 o 
   8   9   5       32.13       38.06      4.17 o 
   9   9   5      209.83      188.03     21.95 o 
 -11  10   5        8.02        9.15      2.63 o 
 -10  10   5      282.45      337.83     41.07 o 
  -9  10   5       81.22       61.91     14.63 o 
  -8  10   5        5.80        2.37      1.97 o 
  -7  10   5      190.83      203.02     16.44 o 
  -6  10   5      204.18      170.34     28.02 o 
  -5  10   5      470.57      423.41     15.75 o 
  -4  10   5      345.15      349.26      9.94 o 
  -3  10   5        0.52        4.42      1.41 o 
  -2  10   5        0.73        2.60      0.98 o 
  -1  10   5      576.46      580.44     11.22 o 
   0  10   5        1.27       -1.67      1.67 o 
   1  10   5       17.64       16.45      1.87 o 
   2  10   5       58.53       47.56      3.76 o 
   3  10   5      213.18      205.98      8.31 o 
   4  10   5     1015.74      958.61     38.13 o 
   5  10   5      203.53      204.63     13.55 o 
   6  10   5        0.86        5.02      2.52 o 
   7  10   5      470.31      496.67     31.16 o 
   8  10   5      120.90      101.85      9.07 o 
   9  10   5       58.98       47.68      8.00 o 
 -10  11   5        5.63       13.92      5.41 o 
  -9  11   5        4.60        7.16      2.77 o 
  -8  11   5        3.07        6.70      3.59 o 
  -7  11   5       42.14       47.70      5.75 o 
  -6  11   5      100.40      113.07     22.38 o 
  -5  11   5       88.17       81.36      9.00 o 
  -4  11   5       20.72       19.99      2.05 o 
  -3  11   5      785.07      770.72     17.12 o 
  -2  11   5       45.24       44.23      3.51 o 
  -1  11   5      399.65      365.31     13.18 o 
   0  11   5     1444.42     1515.81     42.14 o 
   1  11   5      751.51      773.99     20.30 o 
   2  11   5      168.21      177.27      4.96 o 
   3  11   5      128.81      137.58      6.21 o 
   4  11   5        8.66       21.23      5.63 o 
   5  11   5      149.59      144.78     11.34 o 
   6  11   5       48.44       52.30      4.16 o 
   7  11   5        0.70       17.51      5.28 o 
   8  11   5        0.12        1.91      3.15 o 
   9  11   5        0.31        3.46      5.75 o 
 -10  12   5       19.60       14.21      4.82 o 
  -9  12   5        3.04        3.20      3.24 o 
  -8  12   5       73.14       71.23      6.33 o 
  -7  12   5       35.83       25.99      3.67 o 
  -6  12   5      998.16      927.45     36.75 o 
  -5  12   5       35.78       42.57      4.79 o 
  -4  12   5        2.88        2.17      3.03 o 
  -3  12   5       10.92       17.91      1.88 o 
  -2  12   5     1043.94     1087.02     14.36 o 
  -1  12   5      212.86      226.12      9.56 o 
   0  12   5      261.08      292.11     17.21 o 
   1  12   5      352.02      349.54     10.12 o 
   2  12   5      243.31      256.30      7.69 o 
   3  12   5       64.60       61.34      4.99 o 
   4  12   5      645.92      622.10     26.42 o 
   5  12   5        9.23        7.05      2.02 o 
   6  12   5       52.08       51.39      5.41 o 
   7  12   5      113.15      127.55     10.18 o 
   8  12   5        8.29        4.02      1.75 o 
   9  12   5        8.58        5.32      2.26 o 
 -10  13   5        0.25       -0.03      4.00 o 
  -9  13   5        1.98        5.81      2.37 o 
  -8  13   5        0.17        2.60      6.33 o 
  -7  13   5        3.60        4.09      2.75 o 
  -6  13   5      329.61      315.32     14.82 o 
  -5  13   5      105.03       85.97     20.87 o 
  -4  13   5      743.26      660.34     21.26 o 
  -3  13   5      111.62       77.21      6.54 o 
  -2  13   5      257.66      262.91      6.42 o 
  -1  13   5      895.21      988.88     27.25 o 
   0  13   5     4064.78     4549.50    137.23 o 
   1  13   5      322.44      334.04     12.62 o 
   2  13   5        0.00        3.80      1.72 o 
   3  13   5      816.98      791.43     22.42 o 
   4  13   5      290.83      284.46     19.02 o 
   5  13   5        1.18        1.26      1.09 o 
   6  13   5       13.09       10.28      1.93 o 
   7  13   5        0.91       -1.94      3.19 o 
   8  13   5        3.61        1.93      1.79 o 
   9  13   5        3.32       -0.87      2.57 o 
 -10  14   5       23.67       19.64      4.62 o 
  -9  14   5        0.66        0.78      3.29 o 
  -8  14   5        9.95        1.07      3.97 o 
  -7  14   5        0.76        5.75      4.33 o 
  -6  14   5       61.26       58.38      5.07 o 
  -5  14   5      449.37      386.23     14.37 o 
  -4  14   5     1927.74     2002.76     62.59 o 
  -3  14   5       26.16       23.63      2.66 o 
  -2  14   5     2073.17     2255.82     61.05 o 
  -1  14   5     2434.06     2759.95    100.69 o 
   0  14   5      689.96      672.71     39.43 o 
   1  14   5      129.43      159.21      9.74 o 
   2  14   5      734.28      710.25     21.70 o 
   3  14   5        1.90        3.17      1.61 o 
   4  14   5        0.23        1.66      1.16 o 
   5  14   5       27.03       22.97      2.59 o 
   6  14   5        0.21       17.98      6.05 o 
   7  14   5        0.01        3.01      1.77 o 
   8  14   5       13.77        5.64      3.20 o 
 -10  15   5        9.85       12.12      3.19 o 
  -9  15   5       19.21       23.92      3.21 o 
  -8  15   5       74.71       86.08      8.78 o 
  -7  15   5       96.35      108.61     14.67 o 
  -6  15   5        2.05        4.87      2.07 o 
  -5  15   5      768.61      829.46     41.89 o 
  -4  15   5      358.14      374.37     19.41 o 
  -3  15   5      342.41      371.71     17.58 o 
  -2  15   5      111.07      116.78      7.24 o 
  -1  15   5       53.72       48.81      3.67 o 
   0  15   5       29.26       26.21      2.26 o 
   1  15   5       52.14       66.14      4.90 o 
   2  15   5      775.59      782.53     21.11 o 
   3  15   5       50.53       59.92      4.97 o 
   4  15   5       21.68       18.01      1.77 o 
   5  15   5      119.17      142.25      8.28 o 
   6  15   5      310.60      310.73     16.52 o 
   7  15   5        2.04        2.48      1.79 o 
   8  15   5       12.62       15.31      3.08 o 
 -10  16   5        0.43        4.42      2.12 o 
  -9  16   5        1.95        1.93      2.62 o 
  -8  16   5        0.01        3.49      3.52 o 
  -7  16   5       11.89       13.38      2.92 o 
  -6  16   5      306.55      294.92     23.05 o 
  -5  16   5      861.37      792.83     26.55 o 
  -4  16   5       47.45       51.83      6.17 o 
  -3  16   5      372.52      383.58     14.18 o 
  -2  16   5        7.31        3.42      2.63 o 
  -1  16   5     2108.36     2110.58     80.37 o 
   0  16   5      124.84      114.06      7.36 o 
   1  16   5      337.85      329.64      9.17 o 
   2  16   5      126.43      103.06      9.27 o 
   3  16   5       65.78       64.21      5.39 o 
   4  16   5      211.86      186.76     11.06 o 
   5  16   5        0.02        1.85      1.77 o 
   6  16   5       18.59       15.65      2.89 o 
   7  16   5        5.83        6.98      1.38 o 
   8  16   5       86.44       98.34     11.65 o 
 -10  17   5        0.36        5.64      4.65 o 
  -9  17   5       85.42       76.26      8.60 o 
  -8  17   5      327.23      357.98     42.95 o 
  -7  17   5        4.22        2.31      2.05 o 
  -6  17   5      211.08      209.00     19.96 o 
  -5  17   5      351.50      322.43     18.57 o 
  -4  17   5      363.38      391.64     20.38 o 
  -3  17   5       82.24       99.02     10.26 o 
  -2  17   5      105.50      110.02      7.83 o 
  -1  17   5      362.69      354.33     21.89 o 
   0  17   5      103.04       94.31      6.64 o 
   1  17   5      219.05      206.63      7.55 o 
   2  17   5      397.31      395.41     14.96 o 
   3  17   5        1.00        5.72      3.25 o 
   4  17   5       15.93       13.29      2.32 o 
   5  17   5       53.78       48.66      4.04 o 
   6  17   5      231.04      213.06     16.34 o 
   7  17   5       10.54       10.53      2.65 o 
   8  17   5       10.69        8.09      4.11 o 
  -9  18   5       38.95       39.86      4.90 o 
  -8  18   5        0.01        7.03      4.76 o 
  -7  18   5      130.67      150.96     20.27 o 
  -6  18   5      257.14      323.41     27.73 o 
  -5  18   5      300.37      333.95     20.29 o 
  -4  18   5      104.01      130.67     11.94 o 
  -3  18   5      560.06      605.10     52.24 o 
  -2  18   5       34.07       40.12      5.97 o 
  -1  18   5        8.63        3.02      1.79 o 
   0  18   5      238.17      285.97     42.77 o 
   1  18   5      859.46      848.80     23.36 o 
   2  18   5      195.75      219.26      8.67 o 
   3  18   5      800.81      830.44     30.84 o 
   4  18   5      180.84      161.61      9.95 o 
   5  18   5      170.73      167.95     11.98 o 
   6  18   5        5.35        6.98      1.95 o 
   7  18   5       48.87       44.73      7.13 o 
   8  18   5       28.32       21.54      7.07 o 
  -9  19   5       14.59       13.60      2.77 o 
  -8  19   5       72.46       82.35      7.46 o 
  -7  19   5       29.81       44.61      5.20 o 
  -6  19   5        0.29        5.84      3.05 o 
  -5  19   5       90.03       87.59      9.14 o 
  -4  19   5      238.12      231.48     23.62 o 
  -3  19   5     1931.46     2372.08     81.61 o 
  -2  19   5     3763.07     4751.51    382.13 o 
  -1  19   5       25.91       48.27      8.22 o 
   0  19   5     4526.15     4893.41    263.61 o 
   1  19   5     1590.26     1737.36     58.62 o 
   2  19   5      178.06      171.31      9.82 o 
   3  19   5      216.56      202.79     11.27 o 
   4  19   5       35.02       38.89      3.22 o 
   5  19   5       14.17       13.70      1.80 o 
   6  19   5        3.98        4.55      2.33 o 
   7  19   5        0.38        1.24      2.05 o 
   8  19   5        3.18        2.98      3.08 o 
  -9  20   5        5.32       10.24      3.51 o 
  -8  20   5       12.07       15.28      4.45 o 
  -7  20   5       72.93       74.95      7.12 o 
  -6  20   5      136.90      148.15     14.08 o 
  -5  20   5       71.96       63.54      6.95 o 
  -4  20   5      443.28      483.43     22.63 o 
  -3  20   5        1.79        8.74      4.11 o 
  -2  20   5       53.45       76.33     10.86 o 
  -1  20   5       12.50       11.42      2.19 o 
   0  20   5        3.91        8.19     13.04 o 
   1  20   5       16.79        7.99      2.03 o 
   2  20   5      125.98      123.04      7.63 o 
   3  20   5      168.41      137.21      8.00 o 
   4  20   5        3.63        5.69      2.52 o 
   5  20   5        0.53        2.31      1.04 o 
   6  20   5        4.46        4.25      2.26 o 
   7  20   5       11.31        5.64      2.40 o 
  -9  21   5        3.81        8.25      2.18 o 
  -8  21   5        1.81        2.62      2.31 o 
  -7  21   5        7.11        4.97      2.12 o 
  -6  21   5        0.48        3.66      2.52 o 
  -5  21   5      140.09      144.74     15.35 o 
  -4  21   5      162.88      169.38     13.22 o 
  -3  21   5      747.35      884.09     31.17 o 
  -2  21   5      129.68      151.47     12.46 o 
  -1  21   5      335.22      351.20     18.55 o 
   0  21   5      274.82      229.47     17.03 o 
   1  21   5      280.95      250.86     14.32 o 
   2  21   5        2.67        2.11      1.66 o 
   3  21   5       77.96       77.24      6.08 o 
   4  21   5       54.27       53.26      4.97 o 
   5  21   5        5.09        4.64      1.47 o 
   6  21   5        1.10        3.93      3.14 o 
   7  21   5       67.37       62.82      8.80 o 
  -8  22   5        2.18        2.18      3.16 o 
  -7  22   5        2.15       -2.96      3.76 o 
  -6  22   5       82.86       81.99      8.54 o 
  -5  22   5      188.56      202.05     16.00 o 
  -4  22   5       21.95       19.72      3.22 o 
  -3  22   5      220.17      245.89     18.80 o 
  -2  22   5      219.43      246.44     21.49 o 
  -1  22   5        0.15       -1.14      1.14 o 
   0  22   5       66.62       56.93      4.76 o 
   1  22   5       43.41       37.78      3.54 o 
   2  22   5      151.23      137.89      9.32 o 
   3  22   5      285.98      275.01      8.70 o 
   4  22   5       13.78       11.03      1.70 o 
   5  22   5      148.74      125.95     10.26 o 
   6  22   5       43.02       31.43      4.27 o 
   7  22   5        8.89       11.53      3.94 o 
  -8  23   5       10.55       10.48      2.80 o 
  -7  23   5       29.88       31.54      3.63 o 
  -6  23   5       33.26       47.32      4.87 o 
  -5  23   5       19.28       22.91      4.15 o 
  -4  23   5        0.54        5.72      2.52 o 
  -3  23   5       75.50       83.37      7.92 o 
  -2  23   5       33.75       27.08      3.63 o 
  -1  23   5        7.62        5.56      1.20 o 
   0  23   5       22.46       15.39      1.88 o 
   1  23   5      188.58      175.77     11.12 o 
   2  23   5       13.52       10.81      1.76 o 
   3  23   5      347.80      371.48     17.94 o 
   4  23   5        8.62        8.71      1.28 o 
   5  23   5       38.59       33.01      3.43 o 
   6  23   5       61.65       59.91      8.42 o 
   7  23   5        9.49        7.15      3.17 o 
  -8  24   5       10.12        7.04      2.91 o 
  -7  24   5       96.61       98.00     11.05 o 
  -6  24   5       51.59       52.08      6.23 o 
  -5  24   5        9.23       11.50      3.01 o 
  -4  24   5       48.70       55.61      5.42 o 
  -3  24   5        0.28        1.48      2.07 o 
  -2  24   5      466.56      597.82     30.65 o 
  -1  24   5      229.04      245.38     19.31 o 
   0  24   5        0.01        2.43      1.40 o 
   1  24   5       63.64       64.91      5.43 o 
   2  24   5       31.00       26.85      2.75 o 
   3  24   5       56.14       54.69      4.27 o 
   4  24   5        9.83        5.92      2.23 o 
   5  24   5        1.21        1.88      1.67 o 
   6  24   5       28.88       26.86      6.11 o 
  -7  25   5        1.00        1.48      2.97 o 
  -6  25   5        2.52        4.95      2.38 o 
  -5  25   5       14.94       17.99      4.16 o 
  -4  25   5       36.30       35.74      3.95 o 
  -3  25   5        1.60        4.18      3.10 o 
  -2  25   5      104.21      127.19     10.48 o 
  -1  25   5        3.32        1.04      1.94 o 
   0  25   5      126.85      131.47     14.39 o 
   1  25   5      142.32      133.76      8.91 o 
   2  25   5       24.58       30.10      3.46 o 
   3  25   5       77.64       65.29      4.97 o 
   4  25   5       24.35       16.92      4.09 o 
   5  25   5       29.70       24.29      4.23 o 
   6  25   5       30.49       23.57      3.40 o 
  -7  26   5      155.72      170.60     15.36 o 
  -6  26   5      107.15      121.22     13.88 o 
  -5  26   5        0.15       -0.16      2.97 o 
  -4  26   5       92.26      103.14     10.18 o 
  -3  26   5      207.78      223.70     19.92 o 
  -2  26   5       27.06       23.10      5.74 o 
  -1  26   5       47.74       52.68      5.91 o 
   0  26   5        0.25       -1.47      1.48 o 
   1  26   5       47.36       56.64      4.88 o 
   2  26   5       30.98       30.81      3.04 o 
   3  26   5      122.95      109.42      9.54 o 
   4  26   5      385.22      341.77     29.28 o 
   5  26   5       79.58       78.16     11.73 o 
   6  26   5       12.31       10.59      2.99 o 
  -7  27   5        1.95        3.55      2.56 o 
  -6  27   5       65.28       81.58      8.63 o 
  -5  27   5       29.66       35.59      4.95 o 
  -4  27   5       11.84       14.66      3.17 o 
  -3  27   5       11.07        5.42      4.26 o 
  -2  27   5        0.10       -1.91      3.26 o 
  -1  27   5        2.83        2.53      1.85 o 
   0  27   5       86.67       71.16      6.20 o 
   1  27   5       76.05       80.87      7.15 o 
   2  27   5       30.94       22.84      2.75 o 
   3  27   5       71.37       69.12      6.78 o 
   4  27   5       24.20       23.35      3.97 o 
   5  27   5        4.81        5.86      2.18 o 
  -6  28   5       24.11       18.78      5.03 o 
  -5  28   5      108.23      126.91     10.66 o 
  -4  28   5        2.04       12.09      2.50 o 
  -3  28   5      109.01      117.10     10.80 o 
  -2  28   5       74.64       83.69      9.92 o 
  -1  28   5       33.93       32.00      4.71 o 
   0  28   5       32.95       26.36      3.52 o 
   1  28   5        1.20        2.08      1.63 o 
   2  28   5        0.58        2.79      1.31 o 
   3  28   5       41.49       35.83      4.12 o 
   4  28   5       67.70       60.20      7.57 o 
   5  28   5        1.40       -0.66      2.92 o 
  -6  29   5       21.51       14.82      3.11 o 
  -5  29   5       41.24       38.63      7.59 o 
  -4  29   5        9.33       10.47      3.28 o 
  -3  29   5       28.85       39.10      4.75 o 
  -2  29   5       72.66       74.29      7.59 o 
  -1  29   5       13.09       15.86      2.89 o 
   0  29   5      144.40      169.86     17.86 o 
   1  29   5       19.62       15.45      2.38 o 
   2  29   5       47.02       48.50      5.11 o 
   3  29   5       20.06       16.81      2.76 o 
   4  29   5       17.81       13.60      2.71 o 
  -5  30   5       56.15       67.96      7.09 o 
  -4  30   5       63.25       62.55      7.81 o 
  -3  30   5        5.73        4.64      3.09 o 
  -2  30   5      283.23      310.12     18.26 o 
  -1  30   5      201.86      234.71     15.82 o 
   0  30   5       33.40       41.27      5.33 o 
   1  30   5      102.04       96.33      9.92 o 
   2  30   5      171.04      181.74     15.46 o 
   3  30   5        5.44        2.25      1.36 o 
   4  30   5        9.18        6.79      1.73 o 
  -5  31   5        5.86        8.19      2.29 o 
  -4  31   5       16.09       11.04      3.37 o 
  -3  31   5        9.87       10.10      2.95 o 
  -2  31   5        3.24        2.61      2.88 o 
  -1  31   5        1.42       -2.05      2.61 o 
   0  31   5       11.64       13.29      2.81 o 
   1  31   5        3.12        0.39      3.99 o 
   2  31   5        6.88        7.73      1.82 o 
   3  31   5        9.32        6.19      2.50 o 
  -4  32   5        0.36       -0.39      3.53 o 
  -3  32   5        7.34        4.50      2.58 o 
  -2  32   5       27.94       29.26      4.28 o 
  -1  32   5       10.78        7.57      2.41 o 
   0  32   5        0.03       -0.42      3.35 o 
   1  32   5        0.24        0.01      3.45 o 
   2  32   5        1.49        2.32      2.99 o 
  -3  33   5       62.96       58.48      8.51 o 
  -2  33   5       11.11        9.31      2.39 o 
  -1  33   5       43.25       40.01      6.69 o 
   0  33   5      121.70      135.09     14.59 o 
   1  33   5       17.64       19.59      3.95 o 
 -10   0   6      518.58      539.74    130.52 o 
  -9   0   6        3.97        6.37      5.83 o 
  -8   0   6     1448.28     1493.30     69.61 o 
  -7   0   6      344.51      339.87     16.46 o 
  -6   0   6        0.72        1.64      1.71 o 
  -5   0   6     1703.42     1725.24     97.76 o 
  -4   0   6      463.33      422.97     22.34 o 
  -3   0   6      473.73      562.25     66.70 o 
  -2   0   6       29.65       19.70      2.62 o 
  -1   0   6      389.57      405.21     25.61 o 
   0   0   6     1733.26     1712.45    117.06 o 
   1   0   6      139.54      200.91     23.29 o 
   2   0   6     1413.72     1532.80     35.41 o 
   3   0   6       56.36       57.08      7.86 o 
   4   0   6      294.17      295.19     34.09 o 
   5   0   6        4.65       26.91      6.57 o 
   6   0   6      119.94      108.63     11.75 o 
   7   0   6        7.05        8.29      3.14 o 
   8   0   6       20.50        9.15      4.22 o 
   9   0   6       12.70       15.36      5.22 o 
 -10   1   6       26.93       40.63      7.12 o 
  -9   1   6       99.54       86.63      9.05 o 
  -8   1   6       14.70       45.95     11.22 o 
  -7   1   6      106.72      104.94      8.00 o 
  -6   1   6       91.21      100.48      7.21 o 
  -5   1   6        0.86       10.88      2.22 o 
  -4   1   6      157.21      155.02      6.53 o 
  -3   1   6      177.64      252.83     11.04 o 
  -2   1   6      325.50      341.99     17.11 o 
  -1   1   6       91.06       82.34      6.04 o 
   0   1   6        2.50        6.59      1.10 o 
   1   1   6        1.20        1.01      1.07 o 
   2   1   6       44.08       54.49      9.24 o 
   3   1   6       62.30       53.55      4.52 o 
   4   1   6       46.89       58.79      5.70 o 
   6   1   6       60.95       56.20      5.81 o 
   7   1   6       12.78       18.39      3.42 o 
   8   1   6       15.53       23.46      5.46 o 
   9   1   6       29.05       27.07      3.60 o 
 -10   2   6      232.19      183.30     44.68 o 
  -9   2   6       74.03       86.98      8.27 o 
  -8   2   6      325.32      337.31     28.33 o 
  -7   2   6      555.93      536.89     38.51 o 
  -6   2   6      245.53      244.05     10.88 o 
  -5   2   6       64.97       57.09      4.14 o 
  -4   2   6       27.86       42.62      3.88 o 
  -3   2   6      133.40      120.41      5.50 o 
  -2   2   6     1818.20     1820.92     76.37 o 
  -1   2   6     1556.41     1629.27     74.75 o 
   0   2   6      135.85      166.73     11.54 o 
   1   2   6      608.43      650.40     62.37 o 
   2   2   6     2568.38     2763.90     52.22 o 
   3   2   6       57.64       55.68      5.46 o 
   4   2   6        0.25        0.74      1.91 o 
   5   2   6        1.07       40.21     12.19 o 
   6   2   6       68.24       66.21      7.13 o 
   7   2   6       34.37       37.54      5.00 o 
   8   2   6       10.45       10.40      2.70 o 
   9   2   6        0.01        4.56      2.52 o 
 -11   3   6        3.08       -4.10      4.10 o 
 -10   3   6        6.50        5.58      2.46 o 
  -9   3   6      449.21      459.17     21.80 o 
  -8   3   6       58.96       51.38      5.26 o 
  -7   3   6      291.90      293.49     25.55 o 
  -6   3   6      400.93      380.45     28.72 o 
  -5   3   6        4.68        5.97      1.57 o 
  -4   3   6      258.22      195.93      8.33 o 
  -3   3   6       14.19       33.28      3.52 o 
  -2   3   6       71.90      112.62      7.34 o 
  -1   3   6     2449.78     2533.28    135.18 o 
   0   3   6     1727.92     1742.79     86.17 o 
   1   3   6     2079.05     2234.91    138.76 o 
   2   3   6       31.91       54.51      6.23 o 
   3   3   6       38.32       42.27      4.29 o 
   4   3   6       80.49       88.63      8.31 o 
   5   3   6      937.46     1045.67     62.39 o 
   6   3   6       66.18       76.90      7.67 o 
   7   3   6       15.21       14.60      3.00 o 
   8   3   6       44.48       47.67      5.28 o 
   9   3   6       23.35       19.13      3.36 o 
 -11   4   6        3.47        3.65      2.52 o 
 -10   4   6        4.10        4.56      4.07 o 
  -9   4   6      107.51       95.84     11.02 o 
  -8   4   6       82.16       75.56     10.32 o 
  -7   4   6      792.16      771.17     46.29 o 
  -6   4   6     1930.85     1809.06     46.45 o 
  -5   4   6      647.82      657.65     23.28 o 
  -4   4   6      117.17      123.34      8.06 o 
  -3   4   6     1410.15     1302.90     50.58 o 
  -2   4   6     2727.55     2768.93     88.31 o 
  -1   4   6     1505.81     1464.59     45.86 o 
   0   4   6     1756.74     1641.20    120.78 o 
   1   4   6     2803.45     2808.91     79.77 o 
   2   4   6        3.37        4.58      1.05 o 
   3   4   6        5.85        3.46      1.68 o 
   4   4   6        0.03        2.27      2.62 o 
   5   4   6       13.46       26.82     12.05 o 
   6   4   6       42.27       50.01      5.08 o 
   7   4   6       14.78        6.84      2.54 o 
   8   4   6        1.34        2.62      2.41 o 
   9   4   6      118.24      106.02     11.77 o 
 -11   5   6        1.92       10.67      4.51 o 
 -10   5   6      143.61      119.51     19.02 o 
  -9   5   6        7.49        7.64      2.96 o 
  -8   5   6        0.69        1.74      2.18 o 
  -7   5   6       38.91       39.04      4.78 o 
  -6   5   6       86.05      107.79      8.68 o 
  -5   5   6        3.11        5.92      1.62 o 
  -4   5   6      156.55      125.78      7.96 o 
  -3   5   6      575.56      536.64     18.78 o 
  -2   5   6       97.59       96.59      7.24 o 
  -1   5   6       89.74       78.60      4.16 o 
   0   5   6      347.18      360.48     14.93 o 
   1   5   6       65.67       72.00      5.29 o 
   2   5   6       27.00       23.43      2.51 o 
   3   5   6        4.82       15.13      7.28 o 
   4   5   6       23.97       23.31      4.08 o 
   5   5   6        7.36       13.79      3.30 o 
   6   5   6       71.58       75.93      6.48 o 
   7   5   6        0.26        0.94      2.45 o 
   8   5   6        7.52       10.30      3.16 o 
   9   5   6        6.53       19.22      3.56 o 
 -11   6   6       31.17       24.86      7.09 o 
 -10   6   6       25.58       26.98      7.01 o 
  -9   6   6        3.77        4.15      2.73 o 
  -8   6   6       13.75       16.06      2.74 o 
  -7   6   6      670.22      682.07     31.17 o 
  -6   6   6      449.82      431.92     16.18 o 
  -5   6   6       45.30       48.77      3.80 o 
  -4   6   6      149.18      199.33      8.00 o 
  -3   6   6     1142.28     1190.82     24.75 o 
  -1   6   6       44.19       35.43      2.92 o 
   0   6   6       91.26      122.92      5.91 o 
   1   6   6        6.02        6.36      1.37 o 
   2   6   6        0.34        1.36      2.00 o 
   3   6   6     1335.61     1452.15     34.31 o 
   4   6   6      156.09      170.66     19.38 o 
   5   6   6      212.23      218.61     22.92 o 
   6   6   6       37.04       48.76      4.97 o 
   7   6   6        1.80        2.72      2.32 o 
   8   6   6        6.52        6.22      2.58 o 
   9   6   6        1.99        4.00      3.04 o 
 -11   7   6        0.75       13.70     10.32 o 
 -10   7   6       78.94       87.66     13.83 o 
  -9   7   6      169.69      154.98     21.43 o 
  -8   7   6        3.37       15.46      8.96 o 
  -7   7   6     1279.40     1376.69     47.53 o 
  -6   7   6        0.33        3.72      2.24 o 
  -5   7   6      577.63      596.11     27.47 o 
  -4   7   6       34.34       22.28      2.87 o 
  -3   7   6        0.29        6.64      1.77 o 
  -2   7   6       31.19       35.60      3.10 o 
   0   7   6     1834.31     1980.51     29.93 o 
   1   7   6      533.71      623.20     14.18 o 
   2   7   6      106.60      132.63      5.91 o 
   3   7   6      268.60      259.14     12.11 o 
   4   7   6       53.49       62.12      5.58 o 
   5   7   6      118.52      139.16     15.99 o 
   6   7   6       24.16       29.64      3.68 o 
   7   7   6       28.07       29.00      6.56 o 
   8   7   6        1.31        6.23      3.08 o 
   9   7   6       14.67       19.40      3.57 o 
 -11   8   6      280.33      248.39     39.22 o 
 -10   8   6      271.55      269.11     24.95 o 
  -9   8   6       27.17       27.02      4.90 o 
  -8   8   6      836.34      787.16     65.43 o 
  -7   8   6      307.43      306.59     21.55 o 
  -6   8   6      387.43      418.04     15.64 o 
  -5   8   6      269.13      277.51     10.94 o 
  -4   8   6      245.41      220.84      6.86 o 
  -3   8   6      473.55      527.86     19.22 o 
  -2   8   6      493.42      501.80     13.80 o 
  -1   8   6     2385.72     2593.04     38.79 o 
   0   8   6       12.99       18.08      1.80 o 
   1   8   6       66.27       56.59      3.59 o 
   2   8   6       67.14       55.69      4.16 o 
   3   8   6     1602.40     1684.21     28.13 o 
   4   8   6      101.54      104.12      9.45 o 
   5   8   6       29.97       41.46      5.54 o 
   6   8   6        1.74        9.52      3.13 o 
   7   8   6      396.95      402.62     29.49 o 
   8   8   6       12.66       18.61      2.94 o 
   9   8   6       32.58       32.73      3.96 o 
 -10   9   6       14.39       12.31      3.14 o 
  -9   9   6       18.86       22.47      4.15 o 
  -8   9   6       76.68       83.88     10.83 o 
  -7   9   6       55.70       63.76      6.83 o 
  -6   9   6       72.82       77.64      6.89 o 
  -5   9   6      104.29      104.75      8.95 o 
  -4   9   6        6.91       10.05      1.58 o 
  -3   9   6        1.66        3.71      1.09 o 
  -2   9   6      878.50     1042.91     28.20 o 
  -1   9   6      376.58      408.16     12.35 o 
   0   9   6      390.12      433.86      8.21 o 
   1   9   6        7.88        6.09      1.27 o 
   2   9   6      373.43      467.00     22.80 o 
   3   9   6      143.88      159.46     12.92 o 
   4   9   6       29.59       32.59      3.54 o 
   5   9   6      470.45      508.74     31.74 o 
   6   9   6      385.23      385.68     21.44 o 
   7   9   6        6.63       13.19      4.07 o 
   8   9   6      170.46      144.63     15.18 o 
   9   9   6       17.89       17.43      3.54 o 
 -10  10   6       43.13       59.16      6.53 o 
  -9  10   6        1.23        0.97      3.63 o 
  -8  10   6        0.13        4.50      1.63 o 
  -7  10   6       53.90       53.83      6.11 o 
  -6  10   6      201.56      211.62     11.95 o 
  -5  10   6      358.79      341.88     12.74 o 
  -4  10   6        8.48        5.98      1.21 o 
  -3  10   6        2.64        7.61      1.21 o 
  -2  10   6      828.29      782.62     17.84 o 
  -1  10   6     1001.64     1031.75     22.04 o 
   0  10   6      892.13     1050.05     27.38 o 
   1  10   6      176.46      185.72      7.12 o 
   2  10   6     1350.78     1553.20     40.44 o 
   3  10   6       20.36       29.08      2.53 o 
   4  10   6        8.65        9.63      1.76 o 
   5  10   6        0.01        6.34      4.38 o 
   6  10   6       39.25       54.94     12.02 o 
   7  10   6        0.02        0.64      2.24 o 
   8  10   6       89.16       78.97      8.15 o 
 -10  11   6      167.49      175.98     20.71 o 
  -9  11   6       16.78       16.67      3.80 o 
  -8  11   6        2.23        6.07      2.18 o 
  -7  11   6       66.43       66.11      7.69 o 
  -6  11   6        7.79       13.38      4.18 o 
  -5  11   6        1.62       23.76      8.36 o 
  -4  11   6       14.35       15.50      1.90 o 
  -3  11   6        0.51        3.23      1.92 o 
  -2  11   6       40.40       44.92      3.78 o 
  -1  11   6       43.48       31.27      2.66 o 
   0  11   6       22.25       36.55      2.87 o 
   1  11   6       23.83       18.17      1.72 o 
   2  11   6       10.19       12.25      4.09 o 
   3  11   6       11.04       12.79      1.74 o 
   4  11   6      136.26      133.33      8.87 o 
   5  11   6      186.98      174.10     10.79 o 
   6  11   6      151.02      145.77     15.70 o 
   7  11   6       59.16       68.81      6.56 o 
   8  11   6       61.38       56.93      5.94 o 
 -10  12   6       15.07       16.55      3.83 o 
  -9  12   6       22.93       24.62      3.78 o 
  -8  12   6       15.07       20.04      3.98 o 
  -7  12   6        0.26        0.45      2.19 o 
  -6  12   6      194.20      214.60     20.60 o 
  -5  12   6     1965.81     2096.15    104.89 o 
  -4  12   6        2.69       10.30      2.62 o 
  -3  12   6     1026.76     1153.07     28.56 o 
  -2  12   6      287.96      294.32      7.43 o 
  -1  12   6       34.09       30.62      3.01 o 
   0  12   6       20.09       24.54      2.58 o 
   1  12   6      745.86      740.36     13.43 o 
   2  12   6      933.39     1050.41     27.41 o 
   3  12   6        0.19        5.46      2.10 o 
   4  12   6      542.64      585.25     22.66 o 
   5  12   6      129.47      122.61     15.34 o 
   6  12   6       77.38       82.13      9.23 o 
   7  12   6       24.79       26.90      3.10 o 
   8  12   6       34.87       38.35      5.74 o 
 -10  13   6        1.72        3.72      2.73 o 
  -9  13   6        4.47        5.22      2.65 o 
  -8  13   6       13.03       14.77      3.13 o 
  -7  13   6       15.82       11.60      3.90 o 
  -6  13   6      380.77      357.23     46.41 o 
  -5  13   6       14.34       43.71     15.73 o 
  -4  13   6     1424.41     1363.98     38.59 o 
  -3  13   6      640.79      669.94     24.36 o 
  -2  13   6        5.40        6.90      1.14 o 
  -1  13   6      966.05     1019.12     25.43 o 
   0  13   6      546.64      630.24     15.21 o 
   1  13   6      428.93      459.31     11.90 o 
   2  13   6       25.33       28.77      3.51 o 
   3  13   6      344.35      361.19     11.20 o 
   4  13   6        0.72        6.20      1.86 o 
   5  13   6      226.40      197.55      8.55 o 
   6  13   6       58.35       69.80      6.82 o 
   7  13   6       76.06       80.31      7.07 o 
   8  13   6        9.12        8.72      2.70 o 
 -10  14   6        1.10        3.21      2.63 o 
  -9  14   6        0.23        3.84      3.41 o 
  -8  14   6       29.09       26.23      4.73 o 
  -7  14   6       84.07       90.83     10.14 o 
  -6  14   6      216.69      224.69     23.16 o 
  -5  14   6       40.67       26.28      5.37 o 
  -4  14   6       25.01       37.11      6.06 o 
  -3  14   6      479.36      489.40     19.32 o 
  -2  14   6       94.18       80.46      6.86 o 
  -1  14   6       29.62       37.85      3.89 o 
   0  14   6      733.21      780.03     14.45 o 
   1  14   6       83.49       86.45      6.55 o 
   2  14   6      609.74      663.46     17.64 o 
   3  14   6        3.88        6.83      1.39 o 
   4  14   6       10.40       18.03      2.39 o 
   5  14   6        2.92        8.32      2.32 o 
   6  14   6        4.02        8.82      3.09 o 
   7  14   6        7.57       13.24      4.40 o 
   8  14   6       15.00       16.04      3.73 o 
 -10  15   6        1.21        5.07      5.69 o 
  -9  15   6        6.40        2.52      3.18 o 
  -8  15   6       14.78       12.05      3.00 o 
  -7  15   6      118.08      139.68     14.22 o 
  -6  15   6      161.33      157.25     14.74 o 
  -5  15   6       13.84       16.46      3.19 o 
  -4  15   6     1814.62     1904.78     41.24 o 
  -3  15   6      929.68      926.92     30.16 o 
  -2  15   6      366.18      380.37     12.52 o 
  -1  15   6      823.73      837.35     26.99 o 
   0  15   6      516.95      530.74     17.95 o 
   1  15   6      233.60      236.46     10.52 o 
   2  15   6       74.90       84.48      7.58 o 
   3  15   6       12.42       10.67      2.30 o 
   4  15   6        0.50        2.34      2.11 o 
   5  15   6       43.84       39.11      4.06 o 
   6  15   6       16.26       12.96      3.07 o 
   7  15   6        2.55        6.01      2.94 o 
   8  15   6        4.43        6.72      2.54 o 
 -10  16   6       49.42       58.65      6.63 o 
  -9  16   6       16.25       23.50      4.48 o 
  -8  16   6       29.79       29.57      5.19 o 
  -7  16   6      165.14      144.20     19.52 o 
  -6  16   6      222.04      226.74     17.96 o 
  -5  16   6      374.98      347.70     17.92 o 
  -4  16   6      805.53      797.53     24.02 o 
  -3  16   6       17.57       29.63      4.31 o 
  -2  16   6      205.28      210.68     14.20 o 
  -1  16   6       22.84       29.15      2.73 o 
   0  16   6      840.09      880.88     25.07 o 
   1  16   6      617.12      618.15     16.23 o 
   2  16   6      229.73      208.31     10.16 o 
   3  16   6     1393.28     1427.69     40.88 o 
   4  16   6      379.70      375.56     12.69 o 
   5  16   6       29.95       19.79      3.50 o 
   6  16   6      167.43      161.34     15.71 o 
   7  16   6       94.42       84.33      9.14 o 
   8  16   6        0.04        3.61      2.26 o 
  -9  17   6       88.60       91.22      9.40 o 
  -8  17   6       20.39       28.41      3.50 o 
  -7  17   6        2.19        6.88      7.78 o 
  -6  17   6       37.94       45.74      4.91 o 
  -5  17   6      371.84      400.26     26.01 o 
  -4  17   6       74.31       88.58      7.63 o 
  -3  17   6      346.89      340.52     13.98 o 
  -2  17   6       11.41       12.68      1.85 o 
  -1  17   6      696.14      695.24     19.80 o 
   0  17   6      112.14      129.09      9.70 o 
   1  17   6      439.22      454.16     13.98 o 
   2  17   6     1178.00     1252.82     34.38 o 
   3  17   6        8.43       13.17      2.34 o 
   4  17   6      780.65      768.47     23.74 o 
   5  17   6      116.82      100.63      7.51 o 
   6  17   6       14.43       15.38      2.36 o 
   7  17   6       13.39       15.81      4.40 o 
  -9  18   6        0.14        3.55      3.25 o 
  -8  18   6       67.16       76.08      7.69 o 
  -7  18   6       19.28       28.49      3.98 o 
  -6  18   6        5.94        9.14      3.30 o 
  -5  18   6       94.60       92.63      7.50 o 
  -4  18   6        0.24       -0.76      2.76 o 
  -3  18   6      147.39      157.67     15.21 o 
  -2  18   6       64.52       66.76      7.04 o 
  -1  18   6      549.14      567.41     19.09 o 
   0  18   6      203.18      236.21     11.79 o 
   1  18   6      108.47       99.02      6.64 o 
   2  18   6      311.69      327.36     19.05 o 
   3  18   6       15.11       11.89      1.77 o 
   4  18   6       21.42       17.65      2.81 o 
   5  18   6        4.94        4.99      1.95 o 
   6  18   6        1.87        2.10      2.58 o 
   7  18   6        4.89        7.00      3.11 o 
  -9  19   6      111.73      130.82     12.20 o 
  -8  19   6       56.87       68.63      7.72 o 
  -7  19   6        0.59        2.34      3.66 o 
  -6  19   6      140.45      164.72     22.06 o 
  -5  19   6       11.30       14.57      2.55 o 
  -4  19   6        0.06       -0.50      3.27 o 
  -3  19   6      208.26      221.52     18.56 o 
  -2  19   6       12.69       15.21      1.68 o 
  -1  19   6       88.23       64.17      5.28 o 
   0  19   6      229.36      226.01     13.12 o 
   1  19   6      477.59      438.65     16.17 o 
   2  19   6       62.83       46.44      4.01 o 
   3  19   6       22.08       18.07      1.89 o 
   4  19   6        8.70       15.15      2.20 o 
   5  19   6      356.69      349.60     17.05 o 
   6  19   6       81.72       67.47      7.48 o 
   7  19   6       10.69        8.05      2.82 o 
  -9  20   6        7.24        5.34      2.62 o 
  -8  20   6        0.60        1.07      2.47 o 
  -7  20   6        0.70        5.69      4.49 o 
  -6  20   6       77.41      103.00     10.89 o 
  -5  20   6       74.96      110.81     10.94 o 
  -4  20   6      107.06       90.53      8.97 o 
  -3  20   6      173.57      160.60     12.29 o 
  -2  20   6      180.33      212.23     17.17 o 
  -1  20   6      523.03      487.78     15.90 o 
   0  20   6       20.56       22.55      2.26 o 
   1  20   6       19.40       15.24      2.49 o 
   2  20   6      156.72      142.74      9.36 o 
   3  20   6       25.54       31.72      2.97 o 
   4  20   6      274.97      248.98     15.58 o 
   5  20   6       64.12       65.03      5.72 o 
   6  20   6       81.19       68.53      7.96 o 
   7  20   6       27.73       28.87      7.05 o 
  -8  21   6       24.23       31.05      4.47 o 
  -7  21   6      146.34      165.89     17.46 o 
  -6  21   6       50.72       50.24      6.74 o 
  -5  21   6      519.05      609.36     38.16 o 
  -4  21   6      297.68      313.43     19.80 o 
  -3  21   6       54.64       48.62      5.14 o 
  -2  21   6        0.15        2.54      2.63 o 
  -1  21   6     1004.26     1072.52     48.22 o 
   0  21   6      431.79      456.59     28.12 o 
   1  21   6        1.34       -0.43      1.74 o 
   2  21   6       12.61        8.91      2.45 o 
   3  21   6        5.85        6.52      1.31 o 
   4  21   6       10.20        4.36      1.23 o 
   5  21   6        0.07        0.51      2.39 o 
   6  21   6        1.00        1.04      3.22 o 
   7  21   6       18.04        8.60      4.43 o 
  -8  22   6        8.99       12.10      3.48 o 
  -7  22   6       46.65       40.47      7.83 o 
  -6  22   6       15.57       20.13      4.08 o 
  -5  22   6        3.92        6.82      3.10 o 
  -4  22   6        2.80        5.74      2.63 o 
  -3  22   6      131.85      154.12     14.57 o 
  -2  22   6       52.72       56.84      5.68 o 
  -1  22   6        2.90        1.88      1.66 o 
   0  22   6       69.29       60.72      4.85 o 
   1  22   6       21.56       21.15      2.62 o 
   2  22   6       22.63       24.06      2.19 o 
   3  22   6        0.19        0.34      2.00 o 
   4  22   6        7.77        7.24      1.66 o 
   5  22   6        0.71        4.93      3.31 o 
   6  22   6       10.26       12.57      3.54 o 
  -8  23   6       12.47       16.43      2.81 o 
  -7  23   6       56.31       60.80      6.95 o 
  -6  23   6        8.95        8.67      4.46 o 
  -5  23   6       69.73       87.80      8.91 o 
  -4  23   6      334.26      399.48     21.18 o 
  -3  23   6      371.88      403.53     28.38 o 
  -2  23   6        7.49       19.56      3.99 o 
  -1  23   6      615.44      637.38     34.45 o 
   0  23   6      479.42      522.30     36.47 o 
   1  23   6       57.52       57.74      5.36 o 
   2  23   6       17.51       19.83      1.90 o 
   3  23   6       30.95       27.83      2.96 o 
   4  23   6        3.82        4.42      1.83 o 
   5  23   6        5.69        6.25      1.61 o 
   6  23   6       26.44       12.89      3.83 o 
  -8  24   6        2.60        5.32      1.82 o 
  -7  24   6        0.05       -1.37      4.27 o 
  -6  24   6       32.62       29.08      3.63 o 
  -5  24   6        9.24       11.20      3.60 o 
  -4  24   6        5.79        3.26      2.36 o 
  -3  24   6        1.59        1.50      4.71 o 
  -2  24   6       80.04       81.12      7.58 o 
  -1  24   6       49.77       50.02      5.10 o 
   0  24   6       17.09       14.97      2.51 o 
   1  24   6       18.79       13.23      2.01 o 
   2  24   6       74.01       69.28      5.02 o 
   3  24   6       46.77       30.39      2.80 o 
   4  24   6      100.77       92.53      7.27 o 
   5  24   6       52.82       46.99      4.84 o 
   6  24   6       23.61       21.82      6.77 o 
  -7  25   6       41.46       46.84      5.51 o 
  -6  25   6      184.66      203.20     17.18 o 
  -5  25   6       39.45       37.43      4.60 o 
  -4  25   6        5.69        3.36      2.24 o 
  -3  25   6        1.77        2.18      2.68 o 
  -2  25   6        1.31        3.58      2.30 o 
  -1  25   6        8.08        1.77      2.46 o 
   0  25   6       22.45       13.84      2.62 o 
   1  25   6        0.45        1.81      1.22 o 
   2  25   6      113.81      102.40      7.68 o 
   3  25   6        1.76        4.99      1.75 o 
   4  25   6       88.88       70.68      8.72 o 
   5  25   6      125.17       99.14     12.03 o 
  -7  26   6        0.00        0.97      2.80 o 
  -6  26   6       20.95       30.30      8.58 o 
  -5  26   6       71.32       72.77      6.54 o 
  -4  26   6        0.30        5.11      2.55 o 
  -3  26   6        0.33        0.19      3.11 o 
  -2  26   6        0.55       -1.68      3.40 o 
  -1  26   6        1.04        2.94      2.43 o 
   0  26   6        1.93        3.13      1.70 o 
   1  26   6       37.46       33.87      3.24 o 
   2  26   6       26.42       22.40      2.74 o 
   3  26   6       22.13       16.59      2.11 o 
   4  26   6       11.52        9.81      3.03 o 
   5  26   6        5.12        6.28      2.31 o 
  -6  27   6      124.15      130.28     12.95 o 
  -5  27   6       47.92       45.29      5.33 o 
  -4  27   6       47.04       40.97      5.52 o 
  -3  27   6        6.92        7.48      2.62 o 
  -2  27   6        1.65        6.07      3.29 o 
  -1  27   6       24.59       18.98      3.52 o 
   0  27   6       34.63       33.20      3.48 o 
   1  27   6        7.04        4.37      1.31 o 
   2  27   6       74.65       61.97      5.45 o 
   3  27   6       72.50       63.08      7.25 o 
   4  27   6       55.54       43.72      5.11 o 
   5  27   6      226.62      187.26     25.31 o 
  -6  28   6        4.37        9.80      3.22 o 
  -5  28   6       98.55      101.10     12.44 o 
  -4  28   6       11.80        5.51      2.46 o 
  -3  28   6        9.14        9.67      4.17 o 
  -2  28   6       99.59      117.36     12.90 o 
  -1  28   6       21.99       17.62      3.49 o 
   0  28   6       31.09       29.76      3.53 o 
   1  28   6      127.71      110.91      9.80 o 
   2  28   6       39.49       37.02      4.24 o 
   3  28   6       72.01       58.54      6.05 o 
   4  28   6       84.91       73.05      8.54 o 
  -5  29   6        4.20        4.58      3.19 o 
  -4  29   6      163.46      167.23     14.98 o 
  -3  29   6      122.63      143.94     12.22 o 
  -2  29   6        8.86       16.65      3.64 o 
  -1  29   6      136.79      145.87     15.75 o 
   0  29   6      178.44      187.55     17.56 o 
   1  29   6        7.99        4.73      1.47 o 
   2  29   6       75.15       81.91     10.63 o 
   3  29   6       21.78       19.04      2.83 o 
  -5  30   6       16.60       20.10      5.04 o 
  -4  30   6        0.88        1.64      2.68 o 
  -3  30   6       65.05       59.03      6.21 o 
  -2  30   6        9.95        5.61      2.89 o 
  -1  30   6        2.41        2.83      2.09 o 
   0  30   6       21.39       15.52      3.78 o 
   1  30   6        4.44        4.89      1.87 o 
   2  30   6        0.32        0.21      2.18 o 
   3  30   6        0.57        3.64      1.48 o 
  -4  31   6       39.13       40.86      5.83 o 
  -3  31   6      109.06      119.76     11.37 o 
  -2  31   6        0.28        3.32      2.83 o 
  -1  31   6      249.56      262.66     31.07 o 
   0  31   6      116.65      119.63     13.00 o 
   1  31   6        0.61        2.56      3.41 o 
   2  31   6       12.49        7.80      2.26 o 
  -3  32   6        2.43        2.12      3.00 o 
  -2  32   6      124.83      123.52     14.51 o 
  -1  32   6       80.18       76.39     10.55 o 
   0  32   6       67.06       73.77      8.00 o 
   1  32   6      153.09      153.01     21.07 o 
 -10   1   7      140.56      154.45     23.69 o 
  -9   1   7       76.89       62.91      9.36 o 
  -8   1   7      848.77      867.90     58.53 o 
  -7   1   7        7.21        5.06      1.37 o 
  -6   1   7     2168.77     2201.81     77.38 o 
  -5   1   7      507.76      469.81     17.55 o 
  -4   1   7      119.82      119.74      6.71 o 
  -3   1   7      265.76      294.28     13.74 o 
  -2   1   7     1526.31     1597.16     62.73 o 
  -1   1   7       98.79      131.55      9.79 o 
   0   1   7     1540.09     1514.23     63.51 o 
   1   1   7     3686.47     4168.70     58.96 o 
   2   1   7       90.52       83.33      7.69 o 
   3   1   7      555.79      641.26     33.25 o 
   4   1   7      826.73      915.24     37.88 o 
   6   1   7       38.10       36.52      3.97 o 
   7   1   7      159.02      147.02     17.48 o 
   8   1   7       48.58       39.35      3.92 o 
 -10   2   7       28.74       28.26      7.56 o 
  -9   2   7       76.71       68.80      8.74 o 
  -8   2   7        6.58       10.45      4.14 o 
  -7   2   7        8.18        4.44      1.45 o 
  -6   2   7      407.92      418.31     48.68 o 
  -5   2   7      207.64      184.29     15.08 o 
  -4   2   7       13.18       17.25      2.50 o 
  -3   2   7      721.99      681.83     35.06 o 
  -2   2   7       29.93       38.82      2.89 o 
  -1   2   7      414.93      415.84     26.28 o 
   0   2   7      119.92      129.66     10.44 o 
   1   2   7      872.10      908.68     82.65 o 
   2   2   7      266.33      234.84     21.72 o 
   3   2   7      206.15      203.66     18.65 o 
   4   2   7      195.66      221.73     26.72 o 
   5   2   7       61.76       96.10     17.06 o 
   6   2   7        0.78        4.40      2.30 o 
   7   2   7       10.05       17.17      4.46 o 
   8   2   7       22.23       15.52      6.42 o 
 -10   3   7        2.11        2.87      2.17 o 
  -9   3   7      142.15      127.51     12.75 o 
  -8   3   7      396.17      417.88     16.51 o 
  -7   3   7       19.24       17.53      2.05 o 
  -6   3   7      427.55      469.17     27.62 o 
  -5   3   7     1161.46     1095.81     33.30 o 
  -4   3   7     1668.45     1649.46     73.84 o 
  -3   3   7      128.91      123.83      5.77 o 
  -2   3   7      675.38      670.50     28.94 o 
  -1   3   7     2387.59     2456.97     98.69 o 
   0   3   7      928.61      929.70     36.52 o 
   1   3   7       84.37       74.12      7.85 o 
   2   3   7      389.97      396.03     15.56 o 
   3   3   7      276.61      269.14     43.39 o 
   4   3   7        1.61       25.86      7.97 o 
   5   3   7       83.57       90.51      9.14 o 
   6   3   7        0.03        3.01      2.06 o 
   7   3   7        1.64        8.45      3.05 o 
   8   3   7        0.24        3.55      2.09 o 
 -11   4   7        0.30       -1.35      4.51 o 
 -10   4   7        0.00       -0.57      2.25 o 
  -9   4   7       11.74       14.42      2.30 o 
  -8   4   7      113.20      112.14     14.37 o 
  -7   4   7       43.41       42.03      4.21 o 
  -6   4   7        3.09        3.58      1.53 o 
  -5   4   7       96.80      106.17     12.97 o 
  -4   4   7       30.73       32.48      3.48 o 
  -3   4   7        0.56       -1.20      1.89 o 
  -2   4   7      294.47      335.59     13.20 o 
  -1   4   7        1.14        6.44      2.36 o 
   0   4   7      247.10      292.09     15.02 o 
   1   4   7       53.75       59.71      3.98 o 
   2   4   7       41.10       45.24      4.96 o 
   3   4   7       74.80       74.68      9.30 o 
   4   4   7      354.48      406.78     33.19 o 
   5   4   7       69.43       71.73      8.15 o 
   6   4   7       20.08       23.07      2.84 o 
   7   4   7       18.37       14.62      2.33 o 
   8   4   7        0.22        4.91      3.05 o 
 -11   5   7       28.19       19.08      4.19 o 
 -10   5   7       53.97       47.53     12.93 o 
  -9   5   7       45.30       42.82      8.05 o 
  -8   5   7      171.66      143.42     11.08 o 
  -7   5   7      509.31      516.45     24.72 o 
  -6   5   7        2.05       10.94      5.35 o 
  -5   5   7     2440.82     2457.94    160.90 o 
  -4   5   7     1174.17     1132.43     68.33 o 
  -3   5   7        2.37        3.22      1.38 o 
  -2   5   7      278.53      262.29     12.07 o 
  -1   5   7      593.75      587.98     13.17 o 
   0   5   7      338.61      297.00     13.04 o 
   1   5   7       88.59       81.06      7.77 o 
   2   5   7       98.41       75.03      6.32 o 
   3   5   7      108.12      131.21      9.82 o 
   4   5   7       17.16       18.49      3.32 o 
   5   5   7       64.88       70.53      7.41 o 
   6   5   7        0.09        2.45      1.93 o 
   7   5   7       88.07      100.25      8.28 o 
   8   5   7        0.01        4.92      2.34 o 
 -10   6   7        4.65        9.04      4.38 o 
  -9   6   7      104.23       84.30     14.28 o 
  -8   6   7      253.08      229.36     20.75 o 
  -7   6   7      392.77      381.93     16.98 o 
  -6   6   7     1067.19     1205.01     71.76 o 
  -5   6   7       55.37       70.56      6.96 o 
  -4   6   7      105.02       82.76     13.73 o 
  -3   6   7      164.34      134.79      7.91 o 
  -2   6   7      184.51      149.12      8.91 o 
  -1   6   7      381.43      348.20     15.76 o 
   0   6   7      253.42      223.93     11.49 o 
   1   6   7        7.41       12.44      1.39 o 
   2   6   7       34.31       38.72      6.94 o 
   3   6   7        1.43        8.94      6.28 o 
   4   6   7       11.98       25.25      6.16 o 
   5   6   7       44.43       59.65      6.64 o 
   6   6   7       43.39       51.58      5.39 o 
   7   6   7       19.27       16.77      3.99 o 
   8   6   7       36.74       35.28      3.64 o 
 -10   7   7       80.64       79.92     10.18 o 
  -9   7   7      246.22      222.21     37.20 o 
  -8   7   7        1.26        3.35      2.85 o 
  -7   7   7       39.22       29.74      3.31 o 
  -6   7   7      160.19      147.31     15.23 o 
  -5   7   7       33.52       32.94      2.97 o 
  -4   7   7      252.71      209.32     10.60 o 
  -3   7   7       19.87       18.00      1.90 o 
  -2   7   7       32.66       44.55      3.34 o 
  -1   7   7      151.23      184.63     10.18 o 
   0   7   7      491.80      452.94     11.20 o 
   1   7   7      680.29      703.30     15.05 o 
   2   7   7      186.27      169.18     14.20 o 
   3   7   7       44.52       36.24      4.09 o 
   4   7   7      678.27      699.19     37.44 o 
   5   7   7      415.98      434.43     39.11 o 
   6   7   7        2.33        1.14      2.76 o 
   7   7   7       40.84       41.75      4.35 o 
   8   7   7       14.87       17.12      3.20 o 
 -10   8   7       16.27       16.90      3.21 o 
  -9   8   7        5.15        1.91      5.95 o 
  -8   8   7      198.04      187.73     19.05 o 
  -7   8   7       91.17       90.48      8.69 o 
  -6   8   7       56.18       59.78      6.21 o 
  -5   8   7        7.98       13.03      2.20 o 
  -4   8   7       33.68       39.03      3.33 o 
  -3   8   7       76.53       75.49      4.65 o 
  -2   8   7       68.82       47.69      3.64 o 
  -1   8   7        5.48        8.92      3.57 o 
   0   8   7      433.62      509.75     11.00 o 
   1   8   7       82.38       80.84      5.19 o 
   2   8   7      381.59      403.44     17.07 o 
   3   8   7       67.30       85.55      8.58 o 
   4   8   7        7.76       18.51      4.62 o 
   5   8   7      102.44      102.63     10.60 o 
   6   8   7        0.81        5.17      2.47 o 
   7   8   7        6.37       14.36      2.94 o 
   8   8   7        0.05        4.08      3.21 o 
 -10   9   7      171.77      151.39     27.53 o 
  -9   9   7       82.73       70.35     16.18 o 
  -8   9   7        6.19       19.47      7.34 o 
  -7   9   7       16.39       12.63      2.32 o 
  -6   9   7       27.66       23.22      2.90 o 
  -5   9   7       49.39       49.22      4.32 o 
  -4   9   7        8.11       10.28      1.44 o 
  -3   9   7       37.00       33.33      2.70 o 
  -2   9   7       91.35       86.95      5.63 o 
  -1   9   7       18.18       15.32      2.09 o 
   0   9   7       46.79       33.86      2.94 o 
   1   9   7      308.42      292.10      6.57 o 
   2   9   7      449.13      474.66     16.51 o 
   3   9   7      411.82      348.41     12.61 o 
   4   9   7      308.82      311.01     15.90 o 
   5   9   7      129.73      137.15     28.73 o 
   6   9   7        7.86       11.69      5.43 o 
   7   9   7       30.78       39.73      5.97 o 
   8   9   7        5.84        4.85      2.65 o 
 -10  10   7        0.25        4.86      3.13 o 
  -9  10   7      146.46      141.11     19.29 o 
  -8  10   7      285.25      308.67     26.56 o 
  -7  10   7      117.76      127.13     12.17 o 
  -6  10   7      147.62      165.64     20.36 o 
  -5  10   7       40.01       44.71      4.28 o 
  -4  10   7       24.15       26.40      2.93 o 
  -3  10   7        0.16        0.90      1.40 o 
  -2  10   7      305.99      364.81     11.38 o 
  -1  10   7     1381.39     1370.38     25.52 o 
   0  10   7      167.85      140.06      7.70 o 
   1  10   7      150.11      153.66      9.78 o 
   2  10   7       90.67       95.14      7.30 o 
   3  10   7     1293.55     1453.53     86.60 o 
   4  10   7      320.16      377.85     39.78 o 
   5  10   7      115.79      122.94     10.72 o 
   6  10   7      338.56      322.32     18.29 o 
   7  10   7      155.92      171.77     13.43 o 
   8  10   7        7.26        3.26      1.82 o 
 -10  11   7        5.78        6.52      2.27 o 
  -9  11   7       41.54       31.52      5.49 o 
  -8  11   7      212.97      221.49     18.97 o 
  -7  11   7       54.86       57.68      6.07 o 
  -6  11   7      152.30      161.42     18.47 o 
  -5  11   7      789.17      782.91     36.16 o 
  -4  11   7      979.76     1051.20     32.12 o 
  -3  11   7      116.53      124.64      9.37 o 
  -2  11   7      767.54      896.64     20.01 o 
  -1  11   7      412.94      440.71     15.81 o 
   0  11   7      347.84      322.78     11.12 o 
   1  11   7      170.37      176.26      6.61 o 
   2  11   7       41.85       34.86      3.16 o 
   3  11   7      120.58      147.09     14.29 o 
   4  11   7       87.95      125.71     16.24 o 
   5  11   7        0.35        2.76      1.70 o 
   6  11   7       22.55       28.55      4.61 o 
   7  11   7       74.30       92.19      9.78 o 
   8  11   7       18.34       18.66      4.45 o 
 -10  12   7        0.10       -0.48      2.95 o 
  -9  12   7        8.13        6.77      3.57 o 
  -8  12   7       47.72       42.94      6.01 o 
  -7  12   7        6.64        5.96      2.40 o 
  -6  12   7        8.03        5.91      1.98 o 
  -5  12   7       55.57       71.15     10.58 o 
  -4  12   7        5.15        5.25      2.04 o 
  -3  12   7       38.14       40.43      3.93 o 
  -2  12   7      196.32      234.75     11.26 o 
  -1  12   7     1128.33     1304.44     27.66 o 
   0  12   7       12.64       10.36      2.13 o 
   1  12   7       57.67       69.77      4.83 o 
   2  12   7       67.24       70.34      5.30 o 
   3  12   7      104.30      102.47      7.16 o 
   4  12   7        1.00       -1.36      2.12 o 
   5  12   7       15.65       27.47      7.35 o 
   6  12   7       12.35        7.23      3.44 o 
   7  12   7       44.60       47.32      5.24 o 
   8  12   7       98.65       66.37      6.68 o 
 -10  13   7        0.14        3.80      3.08 o 
  -9  13   7       13.00        9.15      4.16 o 
  -8  13   7       18.89       20.02      3.31 o 
  -7  13   7       48.21       39.66      4.92 o 
  -6  13   7       77.54       71.74      9.54 o 
  -5  13   7      445.62      428.63     18.62 o 
  -4  13   7      463.42      465.96      9.85 o 
  -3  13   7      373.04      362.60     21.59 o 
  -2  13   7      359.57      396.45     38.81 o 
  -1  13   7      573.76      592.61     18.04 o 
   0  13   7      257.50      262.29     14.70 o 
   1  13   7       21.95       27.16      2.77 o 
   2  13   7       18.53       16.62      1.92 o 
   3  13   7        5.76        5.35      2.16 o 
   4  13   7        2.65        4.73      1.86 o 
   5  13   7       58.34       61.89      7.97 o 
   6  13   7       29.94       42.64      4.59 o 
   7  13   7        0.32        2.94      2.50 o 
   8  13   7        0.60        2.70      4.81 o 
 -10  14   7        7.44        9.03      4.25 o 
  -9  14   7       21.01       23.23      3.54 o 
  -8  14   7        5.99        4.91      2.36 o 
  -7  14   7       23.86       28.70      5.01 o 
  -6  14   7      435.39      517.15     23.58 o 
  -5  14   7      671.03      688.92     37.47 o 
  -4  14   7       72.97       47.15      6.46 o 
  -3  14   7     1539.64     1568.53     58.87 o 
  -2  14   7      673.35      658.72     15.59 o 
  -1  14   7      457.59      430.20     20.07 o 
   0  14   7      680.06      733.80     23.35 o 
   1  14   7      199.54      225.76      7.33 o 
   2  14   7       15.32       15.18      1.84 o 
   3  14   7      306.87      309.73     14.05 o 
   4  14   7        3.80       15.65      3.13 o 
   5  14   7      236.27      233.22     16.85 o 
   6  14   7       53.97       55.28      6.20 o 
   7  14   7        0.76       -0.27      4.10 o 
  -9  15   7       41.17       51.09      8.68 o 
  -8  15   7        2.37        4.27      2.25 o 
  -7  15   7        6.03        4.24      2.46 o 
  -6  15   7       74.72       91.81     10.09 o 
  -5  15   7       15.36       10.61      3.73 o 
  -4  15   7        3.83        4.62      1.91 o 
  -3  15   7      304.94      317.01     15.73 o 
  -2  15   7       16.60       15.62      2.63 o 
  -1  15   7       38.17       40.68      3.53 o 
   0  15   7        9.26        8.97      2.11 o 
   1  15   7      549.16      576.92     10.51 o 
   2  15   7      447.78      477.31     18.15 o 
   3  15   7       37.46       47.23      6.62 o 
   4  15   7      933.79      939.20     39.12 o 
   5  15   7      162.10      185.37     17.32 o 
   6  15   7      126.07      100.81      8.87 o 
   7  15   7       38.99       36.47      4.01 o 
  -9  16   7        9.00        5.65      2.79 o 
  -8  16   7        0.38       -0.08      1.97 o 
  -7  16   7        2.24        3.15      1.81 o 
  -6  16   7       99.63      112.89     14.00 o 
  -5  16   7        0.61        0.53      2.45 o 
  -4  16   7       94.45       79.42      7.27 o 
  -3  16   7      255.09      244.08     18.81 o 
  -2  16   7      272.91      270.17     10.41 o 
  -1  16   7      235.28      264.36     16.63 o 
   0  16   7        2.92        6.53      2.18 o 
   1  16   7       49.64       47.36      4.26 o 
   2  16   7        0.10        2.24      1.73 o 
   3  16   7      250.98      246.55     13.62 o 
   4  16   7       44.47       45.46     11.43 o 
   5  16   7       22.47       20.42      5.83 o 
   6  16   7        4.49        8.36      4.94 o 
   7  16   7        0.96        0.68      2.42 o 
  -9  17   7       23.36       18.11      3.14 o 
  -8  17   7        1.23        1.52      3.83 o 
  -7  17   7       63.89       56.63      6.94 o 
  -6  17   7        0.20        3.41      2.77 o 
  -5  17   7       24.96       23.95      3.92 o 
  -4  17   7        0.41       -0.97      3.34 o 
  -3  17   7      206.64      232.95     18.05 o 
  -2  17   7        7.27        3.09      1.18 o 
  -1  17   7      479.73      503.53     13.65 o 
   0  17   7       11.73       21.39      3.55 o 
   1  17   7      407.23      394.19     10.96 o 
   2  17   7      145.95      133.26      7.81 o 
   3  17   7       43.29       35.27      4.28 o 
   4  17   7      312.70      262.56     18.75 o 
   5  17   7      147.18      146.67     14.59 o 
   6  17   7        4.80        6.28      2.10 o 
   7  17   7       40.26       28.87      4.39 o 
  -9  18   7       29.46       34.06      4.12 o 
  -8  18   7       68.67       72.83     10.25 o 
  -7  18   7       13.58       13.24      3.36 o 
  -6  18   7        6.17        3.48      2.88 o 
  -5  18   7       31.77       27.58      3.83 o 
  -4  18   7       63.62       62.74      8.63 o 
  -3  18   7        1.35       -1.40      3.20 o 
  -2  18   7       25.14       24.97      2.27 o 
  -1  18   7      400.12      394.48     14.17 o 
   0  18   7     1418.62     1526.68     52.81 o 
   1  18   7       17.81       17.07      2.28 o 
   2  18   7      422.53      437.41     10.90 o 
   3  18   7      392.16      419.08     14.86 o 
   4  18   7       79.46       70.76      6.19 o 
   5  18   7       45.37       53.44      6.79 o 
   6  18   7      199.39      181.05     22.04 o 
   7  18   7        2.28        1.27      2.10 o 
  -9  19   7        0.86        2.98      3.77 o 
  -8  19   7       67.80       66.15     11.99 o 
  -7  19   7      104.92      118.33     10.95 o 
  -6  19   7        5.47        9.12      2.46 o 
  -5  19   7      200.66      216.04     16.40 o 
  -4  19   7      147.03      146.85     14.39 o 
  -3  19   7       33.63       20.91      4.74 o 
  -2  19   7       10.88        6.30      1.87 o 
  -1  19   7       13.43       16.59      1.62 o 
   0  19   7       47.87       54.44      5.33 o 
   1  19   7        8.12       10.43      1.49 o 
   2  19   7      219.49      225.22     13.48 o 
   3  19   7       43.55       31.39      2.93 o 
   4  19   7        0.11       -0.97      2.52 o 
   5  19   7        2.25        2.61      1.72 o 
   6  19   7       18.80       13.03      3.52 o 
  -8  20   7       44.76       49.37     11.39 o 
  -7  20   7       64.25       67.08      8.86 o 
  -6  20   7       55.13       65.92      5.79 o 
  -5  20   7       18.47       16.80      7.86 o 
  -4  20   7       56.96       65.12      6.20 o 
  -3  20   7      446.72      483.91     25.91 o 
  -2  20   7      427.36      489.24     33.94 o 
  -1  20   7        2.26       -0.24      1.65 o 
   0  20   7      174.24      179.80     10.40 o 
   1  20   7        6.51        7.87      2.63 o 
   2  20   7        6.03        4.59      1.66 o 
   3  20   7      159.45      124.87     11.05 o 
   4  20   7       24.71       22.79      2.67 o 
   5  20   7       26.65       15.00      4.55 o 
   6  20   7       62.52       53.02      9.81 o 
  -8  21   7       60.20       70.42      7.70 o 
  -7  21   7       23.50       34.47      4.99 o 
  -6  21   7       34.75       32.69      5.02 o 
  -5  21   7      250.97      275.82     18.44 o 
  -4  21   7       60.11       85.76      7.78 o 
  -3  21   7      193.82      209.75     18.18 o 
  -2  21   7        1.08        2.81      3.03 o 
  -1  21   7        0.11        2.49      1.33 o 
   0  21   7       51.70       46.40      4.30 o 
   1  21   7        1.84        5.38      2.59 o 
   2  21   7       66.01       57.27      5.31 o 
   3  21   7        1.05        0.30      1.33 o 
   4  21   7       46.95       35.45      3.95 o 
   5  21   7       51.09       47.28      5.30 o 
   6  21   7        1.88       -1.05      3.55 o 
  -8  22   7       19.30       25.98      4.59 o 
  -7  22   7      257.10      307.62     24.30 o 
  -6  22   7      269.44      320.63     24.81 o 
  -5  22   7      135.93      133.56     11.44 o 
  -4  22   7      229.33      256.54     18.81 o 
  -3  22   7      260.88      302.57     15.56 o 
  -2  22   7      150.77      168.12     13.87 o 
  -1  22   7      290.64      296.32     18.67 o 
   0  22   7      274.47      309.02     17.52 o 
   1  22   7      789.51      896.84     35.95 o 
   2  22   7       57.12       59.99      5.72 o 
   3  22   7       28.09       23.31      2.27 o 
   4  22   7       16.82        9.93      1.94 o 
   5  22   7       24.96       23.06      3.34 o 
   6  22   7       30.67       23.57      3.43 o 
  -8  23   7       16.75       10.32      3.56 o 
  -7  23   7       17.62       38.73      7.10 o 
  -6  23   7        0.01        0.25      2.26 o 
  -5  23   7        1.28       -2.84      3.51 o 
  -4  23   7        3.72        9.02      4.19 o 
  -3  23   7       16.71       13.24      3.71 o 
  -2  23   7       13.53        9.44      2.70 o 
  -1  23   7       21.03       17.10      2.23 o 
   0  23   7        3.08        5.43      1.60 o 
   1  23   7       27.14       30.07      3.00 o 
   2  23   7       31.11       26.69      2.75 o 
   3  23   7       11.61        6.70      1.75 o 
   4  23   7       84.38       71.56      6.71 o 
   5  23   7        9.69       10.32      2.59 o 
  -7  24   7       95.49      128.87     11.17 o 
  -6  24   7       53.50       71.47      7.72 o 
  -5  24   7        0.40        6.16      3.68 o 
  -4  24   7       31.56       41.53      5.21 o 
  -3  24   7       28.94       40.97      5.60 o 
  -2  24   7       62.70       65.48      7.44 o 
  -1  24   7       50.44       45.34      5.34 o 
   0  24   7        2.06       -0.02      2.67 o 
   1  24   7       43.74       43.02      4.26 o 
   2  24   7      152.80      126.68      9.35 o 
   3  24   7       30.09       27.75      3.57 o 
   4  24   7        0.07        2.17      1.75 o 
   5  24   7        1.72        5.63      3.17 o 
  -7  25   7       43.11       44.33      5.15 o 
  -6  25   7        9.62        9.21      3.10 o 
  -5  25   7      140.51      120.48     15.11 o 
  -4  25   7      136.79      131.29     11.61 o 
  -3  25   7       64.94       61.86      7.11 o 
  -2  25   7      105.99      114.47     11.35 o 
  -1  25   7        6.68       12.24      2.08 o 
   0  25   7       39.09       32.31      3.74 o 
   1  25   7       99.90       99.32      5.98 o 
   2  25   7        0.28        5.08      1.92 o 
   3  25   7        8.53        5.68      1.76 o 
   4  25   7       73.56       71.66      8.07 o 
   5  25   7       57.28       47.96      6.88 o 
  -6  26   7        0.43       -2.41      3.31 o 
  -5  26   7       40.63       38.71      4.47 o 
  -4  26   7       20.91       10.80      2.82 o 
  -3  26   7        4.77        7.70      2.82 o 
  -2  26   7       30.94       42.68      5.15 o 
  -1  26   7      209.06      233.00     21.83 o 
   0  26   7       64.68       63.91      7.08 o 
   1  26   7       21.67       20.20      2.52 o 
   2  26   7       44.01       36.80      3.51 o 
   3  26   7       68.07       61.01      6.53 o 
   4  26   7       35.62       32.56      5.61 o 
  -6  27   7       20.37       15.79      3.25 o 
  -5  27   7       25.48       34.33      4.18 o 
  -4  27   7        3.23        0.77      3.54 o 
  -3  27   7        2.51        3.72      2.01 o 
  -2  27   7       89.07       88.68      7.46 o 
  -1  27   7       30.50       25.64      7.77 o 
   0  27   7        5.40        2.85      1.81 o 
   1  27   7        0.41       -1.79      1.79 o 
   2  27   7       17.60       10.64      1.93 o 
   3  27   7        7.70        4.46      1.88 o 
   4  27   7       32.31       21.40      3.20 o 
  -5  28   7       29.75       34.59      4.20 o 
  -4  28   7        7.81        7.35      3.33 o 
  -3  28   7       61.37       65.70      6.85 o 
  -2  28   7      107.33      104.65      8.86 o 
  -1  28   7        7.29        6.45      2.58 o 
   0  28   7        0.18        5.28      2.36 o 
   1  28   7        3.46        1.10      1.29 o 
   2  28   7       22.50       17.58      2.73 o 
   3  28   7        1.05        2.44      2.07 o 
  -5  29   7       11.46       11.47      3.32 o 
  -4  29   7       15.92       18.01      3.28 o 
  -3  29   7        3.07        3.02      4.76 o 
  -2  29   7       20.13       14.79      2.58 o 
  -1  29   7       14.65       17.29      2.85 o 
   0  29   7        0.17       -0.31      3.06 o 
   1  29   7       79.50       80.32     10.24 o 
   2  29   7       18.53       13.22      2.18 o 
   3  29   7       10.83        7.13      1.82 o 
  -4  30   7        0.17        2.92      3.28 o 
  -3  30   7       84.15       84.27     10.53 o 
  -2  30   7      164.95      158.16     18.72 o 
  -1  30   7        4.35        2.70      2.66 o 
   0  30   7      142.85      168.08     16.57 o 
   1  30   7      138.52      115.20     15.72 o 
   2  30   7        0.02        3.42      3.64 o 
  -3  31   7       23.86       22.89      5.53 o 
  -2  31   7        9.12        6.97      2.74 o 
  -1  31   7      104.62      103.37     10.54 o 
   0  31   7        5.61        8.48      3.13 o 
   1  31   7       16.97       15.52      3.53 o 
 -10   0   8       12.97       14.48      3.58 o 
  -9   0   8       12.30       15.66      5.63 o 
  -8   0   8      180.00      137.38     25.06 o 
  -7   0   8      404.09      385.71     49.14 o 
  -6   0   8      118.60      108.95      9.85 o 
  -5   0   8      186.30      128.61     12.74 o 
  -4   0   8      663.11      666.08     49.86 o 
  -3   0   8      182.47      201.94     14.83 o 
  -2   0   8       22.13       25.82      4.30 o 
  -1   0   8     1519.63     1428.76     96.85 o 
   0   0   8      661.73      691.67     94.02 o 
   2   0   8      747.70      905.21     57.29 o 
   3   0   8     1161.09     1577.40    114.57 o 
   5   0   8      864.11      960.44     76.52 o 
   6   0   8        5.74        9.73      2.89 o 
   7   0   8       33.53       41.22      7.18 o 
   8   0   8       10.38        5.49      5.16 o 
 -10   1   8        7.05        4.98      3.81 o 
  -9   1   8       20.78       21.36      3.75 o 
  -8   1   8        0.18        2.40      1.35 o 
  -7   1   8       28.26       29.36      3.48 o 
  -6   1   8        0.47        1.97      1.25 o 
  -5   1   8      243.59      243.68      8.61 o 
  -4   1   8      647.97      623.37     34.63 o 
  -3   1   8      238.30      272.91     20.38 o 
  -2   1   8     1799.90     1813.32     73.86 o 
  -1   1   8       37.82       39.04      3.99 o 
   0   1   8     1655.93     1628.01    129.08 o 
   1   1   8     1194.11     1277.92     32.29 o 
   2   1   8        0.69       12.48      4.63 o 
   4   1   8       97.16      106.89     19.53 o 
   6   1   8        4.15       11.47      5.54 o 
   7   1   8        0.77        4.96      8.59 o 
   8   1   8        0.29        6.74      3.57 o 
 -10   2   8        0.95       -0.18      4.81 o 
  -9   2   8        0.70        3.27      1.51 o 
  -8   2   8       33.66       30.26      3.58 o 
  -7   2   8      382.59      424.30     34.20 o 
  -6   2   8      613.79      596.73     18.54 o 
  -5   2   8        0.05       17.10     10.30 o 
  -4   2   8      602.11      596.63     32.56 o 
  -3   2   8     1572.18     1571.11     60.75 o 
  -2   2   8      266.16      236.48     27.03 o 
  -1   2   8        0.04        1.80      1.52 o 
   0   2   8      185.88      174.89     17.18 o 
   1   2   8      428.43      473.82     18.54 o 
   2   2   8     1011.13     1060.99     27.36 o 
   4   2   8       22.98       23.51      4.16 o 
   5   2   8       45.49       55.95     11.93 o 
   6   2   8      135.31      149.40     11.16 o 
   7   2   8       72.01       82.84      7.08 o 
   8   2   8        9.65       10.06      3.75 o 
 -10   3   8       10.70       16.89      6.57 o 
  -9   3   8       26.45       21.98      3.05 o 
  -8   3   8        2.44        2.98      2.00 o 
  -7   3   8        3.08       11.01      2.02 o 
  -6   3   8        3.93       28.26      8.34 o 
  -5   3   8     1278.97     1372.17     62.64 o 
  -4   3   8      395.03      446.66     20.78 o 
  -3   3   8     1050.48     1022.37     59.49 o 
  -2   3   8     1318.09     1392.39     62.18 o 
  -1   3   8      229.55      216.98     15.79 o 
   0   3   8     2087.69     2071.65     81.70 o 
   1   3   8      409.92      449.08     26.23 o 
   2   3   8      249.16      239.71     19.69 o 
   3   3   8      118.68      116.92     27.73 o 
   4   3   8        6.61        8.08      3.74 o 
   5   3   8       39.22       43.67      6.36 o 
   6   3   8       22.35       22.65      3.39 o 
   7   3   8       13.18       11.21      2.93 o 
   8   3   8        0.41       -1.04      2.98 o 
 -10   4   8       60.42       68.19     15.60 o 
  -9   4   8       99.76       89.97     16.27 o 
  -8   4   8        1.25        3.23      1.17 o 
  -7   4   8      407.76      439.40     23.68 o 
  -6   4   8     1930.52     1939.21    116.15 o 
  -5   4   8       68.02       71.68      5.92 o 
  -4   4   8     1472.50     1423.46     65.61 o 
  -3   4   8      788.22      778.56     52.67 o 
  -2   4   8       74.55       71.21      5.99 o 
  -1   4   8      728.56      680.22     36.97 o 
   0   4   8       31.47       34.84      7.39 o 
   1   4   8       22.06       18.24      2.49 o 
   2   4   8       82.88       94.38     10.50 o 
   3   4   8      139.21      152.12     14.68 o 
   4   4   8      213.95      242.65     24.89 o 
   5   4   8       69.58       80.24      8.40 o 
   6   4   8        3.86        1.99      2.87 o 
   7   4   8       24.23       26.50      3.97 o 
   8   4   8       49.89       60.95      5.68 o 
 -10   5   8       17.65       10.20      5.57 o 
  -9   5   8       44.12       33.97      9.70 o 
  -8   5   8      148.96      136.06     18.53 o 
  -7   5   8        6.89        8.99      2.10 o 
  -6   5   8      208.94      169.02     34.18 o 
  -5   5   8     1208.46     1197.54     39.31 o 
  -4   5   8       28.88       38.77      3.43 o 
  -3   5   8      367.94      377.96     23.57 o 
  -2   5   8      641.64      682.47     20.35 o 
  -1   5   8       32.72       33.23      2.71 o 
   0   5   8      368.78      424.55     24.99 o 
   1   5   8      300.71      242.54     24.64 o 
   2   5   8       91.02      101.24      8.77 o 
   3   5   8      119.04      114.98     10.39 o 
   4   5   8        1.63        2.07      4.17 o 
   5   5   8       27.48       33.16      3.66 o 
   6   5   8       46.93       45.04      5.53 o 
   7   5   8       27.97       33.01      3.75 o 
   8   5   8       31.86       42.55      4.63 o 
 -10   6   8        7.73        4.04      1.88 o 
  -9   6   8        1.28       -1.15      3.04 o 
  -8   6   8       25.52       30.40      4.54 o 
  -7   6   8      134.93      121.34     15.63 o 
  -6   6   8      354.29      378.84     19.03 o 
  -5   6   8      280.78      219.60     32.89 o 
  -4   6   8      106.90       96.50      7.50 o 
  -3   6   8     1011.83     1003.69     35.92 o 
  -2   6   8      790.54      803.86     31.27 o 
  -1   6   8        4.22        6.03      1.70 o 
   0   6   8      192.81      180.61      9.30 o 
   1   6   8      312.54      265.10     44.50 o 
   2   6   8       74.38       75.19      8.39 o 
   3   6   8        0.75       -2.70      7.62 o 
   4   6   8       54.48       52.86      4.72 o 
   5   6   8       71.83       74.81      7.60 o 
   6   6   8       27.76       16.12      3.45 o 
   7   6   8       18.63       13.50      2.87 o 
   8   6   8       18.74       30.49      3.38 o 
 -10   7   8       12.45       13.34      3.16 o 
  -9   7   8       11.98       12.55      3.32 o 
  -8   7   8       64.39       63.49     10.98 o 
  -7   7   8        1.02        1.46      1.70 o 
  -6   7   8      233.87      241.74     17.20 o 
  -5   7   8      807.16      836.01     31.87 o 
  -4   7   8        1.82        1.63      1.35 o 
  -3   7   8       35.23       41.45      3.48 o 
  -2   7   8      244.36      257.55     10.61 o 
  -1   7   8        0.03        9.79      5.80 o 
   0   7   8      340.12      326.95     11.64 o 
   1   7   8       52.70       49.98      5.44 o 
   2   7   8       77.62       91.24     20.52 o 
   3   7   8      308.64      324.55     33.36 o 
   4   7   8        0.03       12.94      3.51 o 
   5   7   8       83.62       86.19      9.90 o 
   6   7   8       47.24       55.70      8.91 o 
   7   7   8       14.60       16.15      2.86 o 
   8   7   8        8.28       14.73      3.06 o 
 -10   8   8       12.61       12.01      2.79 o 
  -9   8   8      131.18      109.69     18.51 o 
  -8   8   8       67.87       59.57      7.60 o 
  -7   8   8       32.89       27.97      4.19 o 
  -6   8   8       20.36       19.31      2.50 o 
  -5   8   8      310.14      300.10     14.39 o 
  -4   8   8      129.57      118.33      7.96 o 
  -3   8   8       48.05       49.87      3.80 o 
  -2   8   8      933.96      910.84     43.51 o 
  -1   8   8     1510.82     1531.92     34.79 o 
   0   8   8       42.43       44.80      3.72 o 
   1   8   8      116.59       99.18     10.10 o 
   2   8   8     1058.36     1093.32     42.33 o 
   3   8   8       98.26      119.64     12.72 o 
   4   8   8      105.81      117.27     10.43 o 
   5   8   8      261.39      246.50     20.99 o 
   6   8   8      203.94      212.54     15.74 o 
   7   8   8       12.35       14.02      3.45 o 
   8   8   8       46.36       39.70      5.97 o 
 -10   9   8       32.72       25.02      4.60 o 
  -9   9   8        0.53        2.19      3.10 o 
  -8   9   8      105.67      109.21     10.43 o 
  -7   9   8       21.44       25.34      5.11 o 
  -6   9   8      252.81      263.60     13.86 o 
  -5   9   8        0.19        2.56      1.76 o 
  -4   9   8       91.54       71.78      6.28 o 
  -3   9   8       13.59       14.58      1.76 o 
  -2   9   8        2.15        4.38      1.39 o 
  -1   9   8        4.46       16.89      9.50 o 
   0   9   8      127.56      155.24      6.53 o 
   1   9   8      366.40      361.25     37.15 o 
   2   9   8       28.91       37.08      7.33 o 
   3   9   8        4.31       16.65      5.23 o 
   4   9   8      209.03      255.92     22.42 o 
   5   9   8      312.36      372.72     24.51 o 
   6   9   8       27.58       35.89      4.84 o 
   7   9   8       64.43       70.63      6.18 o 
 -10  10   8       19.04       14.09      3.28 o 
  -9  10   8        1.69        3.64      3.01 o 
  -8  10   8       39.16       35.75      6.30 o 
  -7  10   8      360.45      361.11     27.31 o 
  -6  10   8        0.66        0.05      2.36 o 
  -5  10   8        7.77        8.93      2.36 o 
  -4  10   8        2.43        4.22      1.94 o 
  -3  10   8       69.65       60.07      5.28 o 
  -2  10   8      113.55      111.95      7.93 o 
  -1  10   8      826.82      851.92     25.23 o 
   0  10   8       46.51       65.69      8.47 o 
   1  10   8      236.67      244.68      8.40 o 
   2  10   8       20.54        9.67      2.64 o 
   3  10   8       53.46       63.81      7.86 o 
   4  10   8       82.88       90.68     14.66 o 
   5  10   8       13.14       14.79      4.81 o 
   6  10   8       58.38       77.67      7.04 o 
   7  10   8       49.50       60.95      5.65 o 
 -10  11   8       80.80       63.99      9.56 o 
  -9  11   8       21.38       18.77      3.75 o 
  -8  11   8       15.42       16.74      3.30 o 
  -7  11   8      146.41      148.13     16.12 o 
  -6  11   8       62.68       61.33      6.46 o 
  -5  11   8      310.69      269.26     18.47 o 
  -4  11   8       54.58       48.43      5.33 o 
  -3  11   8      231.25      217.40     28.47 o 
  -2  11   8      136.05      132.40     10.60 o 
  -1  11   8      431.95      445.32     33.72 o 
   0  11   8     1165.36     1234.06     80.40 o 
   1  11   8       86.16       82.60      6.30 o 
   2  11   8       51.88       36.94      3.94 o 
   3  11   8      136.17      119.31     11.29 o 
   4  11   8      108.21      106.36     19.76 o 
   5  11   8       37.86       44.13      7.17 o 
   6  11   8        8.40       10.00      3.77 o 
   7  11   8        3.73        1.03      2.04 o 
 -10  12   8       93.58       82.14     15.68 o 
  -9  12   8        1.20        4.06      2.06 o 
  -8  12   8      128.47      145.21     17.75 o 
  -7  12   8      253.07      287.73     20.98 o 
  -6  12   8      129.93      140.81     14.69 o 
  -5  12   8        8.35       24.94      3.90 o 
  -4  12   8      877.75      881.14     41.63 o 
  -3  12   8     1333.76     1290.64     26.31 o 
  -2  12   8       33.97       23.07      2.77 o 
  -1  12   8     1189.26     1230.15     38.23 o 
   0  12   8      999.87      998.23     47.93 o 
   1  12   8       76.94       69.90      5.40 o 
   2  12   8        6.67        9.42      1.74 o 
   3  12   8       37.19       24.87      3.89 o 
   4  12   8      185.51      211.44     21.64 o 
   5  12   8      145.67      155.38     19.17 o 
   6  12   8       33.75       48.99      6.33 o 
   7  12   8      154.85      133.90     15.43 o 
  -9  13   8      139.49      130.61     18.35 o 
  -8  13   8       57.68       60.64     10.41 o 
  -7  13   8       29.87       29.14      5.16 o 
  -6  13   8      232.95      274.53     38.33 o 
  -5  13   8        7.57       10.68      2.66 o 
  -4  13   8       35.10       39.80      4.41 o 
  -3  13   8      227.34      190.49     14.11 o 
  -2  13   8       83.89       58.27      4.85 o 
  -1  13   8      331.69      348.75     17.69 o 
   0  13   8      162.53      143.86     14.28 o 
   1  13   8        6.48        7.61      2.36 o 
   2  13   8      112.87      106.36      8.32 o 
   3  13   8        0.03        4.34      1.88 o 
   4  13   8      524.35      559.23     47.98 o 
   5  13   8        0.07       11.20      7.51 o 
   6  13   8      283.05      312.42     18.11 o 
   7  13   8       16.53       13.72      3.13 o 
  -9  14   8       18.49       23.49      4.86 o 
  -8  14   8        7.62        8.01      2.94 o 
  -7  14   8       51.86       51.83      6.54 o 
  -6  14   8       28.14       27.61      4.40 o 
  -5  14   8        0.20       -2.73      3.40 o 
  -4  14   8       23.16       26.80      4.40 o 
  -3  14   8      419.48      432.49     23.96 o 
  -2  14   8      258.92      271.79     12.60 o 
  -1  14   8      315.82      324.14     15.65 o 
   0  14   8       87.52       92.40      5.88 o 
   1  14   8      271.92      270.94     14.55 o 
   2  14   8        0.83        3.23      1.48 o 
   3  14   8      546.67      558.65     12.64 o 
   4  14   8       81.71       96.12      9.70 o 
   5  14   8      151.34      143.56     12.30 o 
   6  14   8       17.85       17.55      3.92 o 
   7  14   8        0.39        1.45      2.45 o 
  -9  15   8       24.33       22.45      6.09 o 
  -8  15   8       48.03       51.80      6.01 o 
  -7  15   8       25.91       30.40      4.69 o 
  -6  15   8       46.06       55.81      7.41 o 
  -5  15   8      350.20      388.43     18.62 o 
  -4  15   8      524.80      588.06     34.14 o 
  -3  15   8        0.09        1.30      1.63 o 
  -2  15   8       77.26       86.44      6.11 o 
  -1  15   8      111.56      114.54      7.97 o 
   0  15   8       24.40       29.46      4.69 o 
   1  15   8      114.99      103.62      6.50 o 
   2  15   8       60.99       47.33      4.93 o 
   3  15   8      236.14      209.41      9.17 o 
   4  15   8        3.98        5.89      2.02 o 
   5  15   8       62.46       69.05      7.24 o 
   6  15   8       37.11       41.84      5.09 o 
   7  15   8        7.67        5.65      2.22 o 
  -9  16   8       21.05       22.69      3.43 o 
  -8  16   8        0.01        4.58      3.01 o 
  -7  16   8       35.19       32.31      4.46 o 
  -6  16   8        0.00       -2.56      4.54 o 
  -5  16   8       85.58       86.77      8.44 o 
  -4  16   8       82.52       77.48      6.59 o 
  -3  16   8        8.45        3.78      1.21 o 
  -2  16   8      244.59      256.58     10.09 o 
  -1  16   8      639.64      618.90     28.88 o 
   0  16   8      217.89      214.06     12.50 o 
   1  16   8       10.00        6.09      1.63 o 
   2  16   8      247.25      234.21     19.81 o 
   3  16   8      169.93      174.75     12.91 o 
   4  16   8        9.65       18.38      2.75 o 
   5  16   8      184.10      191.50     12.57 o 
   6  16   8       51.82       47.03      5.01 o 
  -9  17   8        8.02        5.81      2.96 o 
  -8  17   8        9.91        7.11      2.55 o 
  -7  17   8        0.46        9.24      3.44 o 
  -6  17   8       13.05       10.93      2.91 o 
  -5  17   8        0.12       -2.43      3.16 o 
  -4  17   8       24.26       32.13      4.59 o 
  -3  17   8      217.60      232.87     13.84 o 
  -2  17   8       31.01       30.46      3.60 o 
  -1  17   8      601.78      646.96     21.80 o 
   0  17   8       67.85       83.49      5.82 o 
   1  17   8       43.42       50.06      4.37 o 
   2  17   8       32.38       32.07      3.25 o 
   3  17   8      151.91      132.04      8.95 o 
   4  17   8      110.33      119.96     11.30 o 
   5  17   8        0.25        2.78      2.64 o 
   6  17   8        4.02        4.50      2.20 o 
  -9  18   8       15.69       20.11      5.34 o 
  -8  18   8       15.33        8.93      3.50 o 
  -7  18   8       56.50       59.68      6.29 o 
  -6  18   8        5.31        6.24      2.52 o 
  -5  18   8        0.13        1.76      3.16 o 
  -4  18   8       20.01       21.71      3.36 o 
  -3  18   8       18.63       21.32      3.48 o 
  -2  18   8       78.54       69.38      6.04 o 
  -1  18   8       56.24       52.35      4.80 o 
   0  18   8       45.68       43.76      3.80 o 
   1  18   8       17.52       10.76      2.88 o 
   2  18   8       63.85       62.54      5.92 o 
   3  18   8       59.22       60.93      6.34 o 
   4  18   8      104.80      101.11      8.23 o 
   5  18   8       33.47       37.50      4.85 o 
   6  18   8       34.29       26.74      4.13 o 
  -8  19   8        2.88        7.10      2.98 o 
  -7  19   8       12.98       10.64      4.26 o 
  -6  19   8        0.60       -3.56      4.45 o 
  -5  19   8       10.30        7.60      3.35 o 
  -4  19   8      209.86      242.09     21.36 o 
  -3  19   8       10.06        7.07      2.97 o 
  -2  19   8       94.19       81.53      8.11 o 
  -1  19   8       20.35       24.79      2.81 o 
   0  19   8      198.03      204.34     14.23 o 
   1  19   8      244.59      240.42     13.59 o 
   2  19   8       17.92       21.14      2.96 o 
   3  19   8      133.85      133.00     10.41 o 
   4  19   8      469.81      456.06     29.37 o 
   5  19   8        9.16        4.37      3.68 o 
   6  19   8       89.25       66.25      9.41 o 
  -8  20   8       12.25       14.29      3.12 o 
  -7  20   8      239.45      285.36     29.40 o 
  -6  20   8       99.74      123.63     11.50 o 
  -5  20   8      194.58      201.94     17.97 o 
  -4  20   8      170.60      195.58     19.29 o 
  -3  20   8        2.30        1.56      3.06 o 
  -2  20   8       29.28       26.46      4.47 o 
  -1  20   8      147.01      141.60      9.98 o 
   0  20   8       90.80       98.00      9.11 o 
   1  20   8        5.58        6.95      1.71 o 
   2  20   8       81.99       90.20      7.21 o 
   3  20   8       38.68       36.84      3.73 o 
   4  20   8       51.11       58.48      9.28 o 
   5  20   8      131.98      121.48     11.34 o 
   6  20   8        0.14       -4.22      4.22 o 
  -8  21   8       54.81       42.95      5.91 o 
  -7  21   8        5.84        6.81      2.63 o 
  -6  21   8      225.03      240.45     24.75 o 
  -5  21   8      205.57      233.00     17.50 o 
  -4  21   8       42.84       49.82      5.10 o 
  -3  21   8        0.69        3.94      2.43 o 
  -2  21   8       20.44       23.31      3.66 o 
  -1  21   8      150.81      147.06     10.02 o 
   0  21   8      154.08      158.50     10.98 o 
   1  21   8        4.06        1.95      1.72 o 
   2  21   8        0.62        4.15      1.76 o 
   3  21   8        0.93        4.60      1.70 o 
   4  21   8       12.25        8.92      2.46 o 
   5  21   8       43.01       35.08      4.76 o 
  -7  22   8        0.50        2.42      2.94 o 
  -6  22   8        1.41        2.05      3.56 o 
  -5  22   8       10.83       14.76      3.18 o 
  -4  22   8       15.75       15.15      3.46 o 
  -3  22   8        5.37        2.97      1.93 o 
  -2  22   8        5.29        3.15      2.47 o 
  -1  22   8       12.77        9.54      2.00 o 
   0  22   8       18.66       16.65      2.49 o 
   1  22   8       43.94       41.73      3.76 o 
   2  22   8       15.14       20.17      2.62 o 
   3  22   8       10.44       12.04      1.97 o 
   4  22   8       11.38        9.98      2.68 o 
   5  22   8       22.56       27.69      4.55 o 
  -7  23   8       15.57       15.38      3.22 o 
  -6  23   8      250.05      290.57     26.27 o 
  -5  23   8      344.62      409.86     28.59 o 
  -4  23   8      109.36      124.25     10.52 o 
  -3  23   8       34.54       42.88      6.47 o 
  -2  23   8       67.68       86.52     10.25 o 
  -1  23   8        9.17        6.67      2.02 o 
   0  23   8      138.89      114.85      8.44 o 
   1  23   8       43.84       42.36      3.65 o 
   2  23   8       66.68       64.06      6.69 o 
   3  23   8        1.10        2.46      1.65 o 
   4  23   8        5.98        5.19      3.95 o 
   5  23   8        9.09        6.52      3.11 o 
  -7  24   8      113.52      112.92      9.72 o 
  -6  24   8        0.04        9.07      2.65 o 
  -5  24   8        2.31        0.89      5.14 o 
  -4  24   8        7.04       10.49      4.02 o 
  -3  24   8       39.05       44.18      5.05 o 
  -2  24   8      150.04      148.28     15.29 o 
  -1  24   8       57.10       65.11      8.57 o 
   0  24   8       10.86       10.53      1.91 o 
   1  24   8        7.73        7.18      2.62 o 
   2  24   8      111.08      109.45      9.97 o 
   3  24   8       40.04       29.17      4.00 o 
   4  24   8       36.18       33.51      4.42 o 
  -6  25   8        0.12        4.60      2.71 o 
  -5  25   8      116.46      119.08     10.81 o 
  -4  25   8       16.95       21.61      3.00 o 
  -3  25   8       21.36       17.80      3.42 o 
  -2  25   8        3.44        3.47      2.78 o 
  -1  25   8       63.79       75.92      8.04 o 
   0  25   8       75.28       68.80      6.53 o 
   1  25   8      108.38       94.05      6.78 o 
   2  25   8        0.03        3.07      1.60 o 
   3  25   8       77.60       67.90      6.02 o 
   4  25   8       52.21       39.62      5.84 o 
  -6  26   8        0.37        3.91      4.13 o 
  -5  26   8        2.89        5.95      3.39 o 
  -4  26   8       13.05       13.46      3.03 o 
  -3  26   8       20.72       22.21      4.36 o 
  -2  26   8        3.82        4.96      2.79 o 
  -1  26   8       36.32       33.82      4.63 o 
   0  26   8        0.11       -3.22      3.22 o 
   1  26   8        7.03        6.12      1.41 o 
   2  26   8        4.85        0.37      1.35 o 
   3  26   8        2.03        4.73      1.90 o 
  -5  27   8       41.21       41.46      5.22 o 
  -4  27   8       93.79       92.59     10.00 o 
  -3  27   8       88.28       97.19      9.76 o 
  -2  27   8        1.59       -1.46      3.64 o 
  -1  27   8       55.27       51.88      6.13 o 
   0  27   8      103.98      108.09     15.05 o 
   1  27   8      211.43      216.19     18.25 o 
   2  27   8        0.07        3.60      1.95 o 
   3  27   8      133.20      107.92     12.43 o 
  -5  28   8        0.15        0.25      2.81 o 
  -4  28   8       62.26       63.52      7.32 o 
  -3  28   8       15.61       14.50      3.59 o 
  -2  28   8       25.63       29.23      3.94 o 
  -1  28   8       27.26       21.91      3.62 o 
   0  28   8       58.96       61.02      7.43 o 
   1  28   8        8.46        8.77      3.86 o 
   2  28   8       74.96       69.10      8.45 o 
  -4  29   8       21.10       16.02      2.96 o 
  -3  29   8        0.16        2.35      2.07 o 
  -2  29   8        5.49        1.94      2.89 o 
  -1  29   8       44.08       44.20      5.45 o 
   0  29   8       27.20       21.70      4.00 o 
   1  29   8        0.15        1.84      2.74 o 
  -2  30   8        7.26        7.16      2.21 o 
  -1  30   8        0.48        2.84      2.49 o 
   0  30   8        0.19       -1.16      2.62 o 
  -9   1   9        0.00        2.00      2.13 o 
  -8   1   9        0.02        0.52      4.37 o 
  -7   1   9      313.34      267.61     14.88 o 
  -6   1   9       40.99       42.40      4.05 o 
  -5   1   9      391.92      372.95     15.37 o 
  -4   1   9     1001.73      973.06     58.14 o 
  -3   1   9      441.99      415.52     12.92 o 
  -2   1   9      110.01       94.00      6.88 o 
  -1   1   9     2874.77     2724.42    146.63 o 
   0   1   9      838.62      797.98     88.69 o 
   1   1   9       43.66       37.90      4.38 o 
   2   1   9        0.31        7.36      3.85 o 
   3   1   9       87.62       93.31      7.60 o 
   4   1   9       30.01       47.86      7.33 o 
   5   1   9       11.27       11.14     10.67 o 
   6   1   9        0.44       -0.19      3.91 o 
   7   1   9        9.34        8.69      3.28 o 
 -10   2   9       12.85       19.29      3.93 o 
  -9   2   9       22.35       15.02      4.10 o 
  -8   2   9       30.02       25.78      4.19 o 
  -7   2   9        6.90        3.42      0.95 o 
  -6   2   9       72.18       62.82      6.66 o 
  -4   2   9      794.30      748.36     53.59 o 
  -3   2   9      101.06       97.82      8.31 o 
  -2   2   9     1141.53     1110.74     40.53 o 
  -1   2   9      849.53      962.99     52.79 o 
   0   2   9      522.16      477.24     28.61 o 
   1   2   9      670.80      704.66     27.43 o 
   2   2   9      118.31      151.27     13.08 o 
   3   2   9       48.69       46.61      4.42 o 
   4   2   9      438.38      528.95     90.71 o 
   5   2   9      220.24      215.54     52.36 o 
   6   2   9        0.04        2.04      2.16 o 
   7   2   9       53.07       69.03      9.09 o 
 -10   3   9       89.26       89.71     22.28 o 
  -9   3   9      183.13      199.54     44.33 o 
  -8   3   9       76.41       66.18      7.95 o 
  -7   3   9       30.82       34.62      5.41 o 
  -6   3   9      468.63      529.39     33.58 o 
  -5   3   9     1313.52     1308.86     58.58 o 
  -4   3   9      444.35      430.83     16.93 o 
  -3   3   9      616.20      601.56     24.36 o 
  -2   3   9      449.01      406.95     13.74 o 
  -1   3   9        0.16        6.41      4.65 o 
   0   3   9      105.24      104.78     10.35 o 
   1   3   9      173.36      200.47     19.26 o 
   2   3   9      400.09      425.40     54.65 o 
   3   3   9      231.80      226.67     26.30 o 
   6   3   9        2.92        1.91      3.46 o 
   7   3   9       51.10       43.58      5.29 o 
 -10   4   9        1.09        2.76      2.93 o 
  -9   4   9        3.54        4.01      5.13 o 
  -8   4   9        4.43        6.32      1.91 o 
  -7   4   9       10.25       13.17      2.84 o 
  -6   4   9       31.34       28.65      3.06 o 
  -5   4   9        2.04        5.73      2.43 o 
  -4   4   9      253.74      244.12     13.88 o 
  -3   4   9       72.97       84.39      6.07 o 
  -2   4   9      199.10      198.85     12.02 o 
  -1   4   9      247.52      232.17      9.34 o 
   0   4   9      114.29      112.89      9.80 o 
   1   4   9       33.18       44.45      7.22 o 
   2   4   9       40.48       45.60      4.93 o 
   3   4   9       48.63       61.92     17.83 o 
   4   4   9        4.47       14.25      9.91 o 
   6   4   9        3.75        6.04      5.49 o 
   7   4   9        0.20        4.16      2.49 o 
 -10   5   9       76.61       93.41     26.33 o 
  -9   5   9      154.03      129.20     29.73 o 
  -8   5   9      110.31      100.48     19.41 o 
  -7   5   9      201.79      192.52     15.49 o 
  -6   5   9      461.19      465.24     29.61 o 
  -5   5   9      252.94      221.21     31.97 o 
  -4   5   9      178.30      199.30     11.71 o 
  -3   5   9      198.55      191.81      9.48 o 
  -2   5   9      171.59      174.92      9.80 o 
  -1   5   9       91.76       75.58      5.21 o 
   0   5   9       27.87       33.42      3.39 o 
   1   5   9      171.28      175.34     20.26 o 
   2   5   9       93.15      111.53     12.37 o 
   3   5   9       34.18       28.00      5.24 o 
   4   5   9      240.03      260.73     29.15 o 
   5   5   9      117.08      132.49     13.64 o 
   6   5   9        3.17        8.84      2.78 o 
   7   5   9        1.76        3.31      2.30 o 
 -10   6   9       27.89       40.05      7.45 o 
  -9   6   9        1.69        1.44      2.00 o 
  -8   6   9       33.50       24.31      4.16 o 
  -7   6   9      360.33      398.95     19.11 o 
  -6   6   9       11.12       13.64      2.39 o 
  -5   6   9      965.71      999.33     61.27 o 
  -4   6   9     1357.51     1348.79     74.75 o 
  -3   6   9      107.61      107.76      6.86 o 
  -2   6   9      978.72      976.42     42.52 o 
  -1   6   9       49.28       54.90      5.13 o 
   0   6   9      109.03       91.86     14.42 o 
   1   6   9      638.71      677.06     30.96 o 
   2   6   9      258.44      273.80     25.04 o 
   3   6   9      104.45      114.86      9.63 o 
   4   6   9       48.88       52.84      9.31 o 
   5   6   9      160.66      157.51     17.35 o 
   6   6   9       22.98       34.33      4.60 o 
   7   6   9       61.77       57.06      6.54 o 
 -10   7   9       30.21       31.46      7.42 o 
  -9   7   9        9.22        5.15      3.68 o 
  -8   7   9       22.34       22.57      3.89 o 
  -7   7   9       21.51       19.81      2.62 o 
  -6   7   9       54.78       58.70      5.35 o 
  -5   7   9       70.46       72.81      5.89 o 
  -4   7   9      808.52      833.80     28.59 o 
  -3   7   9      133.72      119.41      9.29 o 
  -2   7   9      754.59      782.21     29.37 o 
  -1   7   9      425.13      420.18     19.43 o 
   0   7   9      961.31      972.23     53.17 o 
   1   7   9      246.05      278.05     19.66 o 
   2   7   9      445.07      571.34     58.92 o 
   3   7   9      164.24      156.15     13.78 o 
   4   7   9       46.79       45.76      7.04 o 
   5   7   9        3.04        3.48      5.16 o 
   6   7   9        4.85        4.15      3.63 o 
   7   7   9       11.96        5.60      4.40 o 
 -10   8   9       14.31       22.52      5.98 o 
  -9   8   9        0.11        6.93      3.21 o 
  -8   8   9       10.46       10.13      2.60 o 
  -7   8   9       58.94       51.89      5.70 o 
  -6   8   9      123.76      110.98      8.96 o 
  -5   8   9       20.60       25.45      3.10 o 
  -4   8   9      479.87      431.85     22.62 o 
  -3   8   9      226.60      301.84     28.58 o 
  -2   8   9      363.83      369.23     23.26 o 
  -1   8   9       10.20       14.62      3.66 o 
   0   8   9      132.48      126.17     16.23 o 
   1   8   9       55.75       59.19      9.22 o 
   2   8   9      158.73      172.50     25.91 o 
   3   8   9        2.09        3.68      2.58 o 
   4   8   9        9.79        6.44      2.71 o 
   5   8   9       19.33       18.68      3.47 o 
   6   8   9        2.74        2.93      2.79 o 
   7   8   9       10.89       14.60      2.63 o 
 -10   9   9       26.88       17.07      7.53 o 
  -9   9   9        0.95       -3.55      3.55 o 
  -8   9   9        5.47        6.44      2.51 o 
  -7   9   9        2.47       -1.22      3.02 o 
  -6   9   9        0.31        4.25      1.53 o 
  -5   9   9      162.48      145.96     12.07 o 
  -4   9   9      169.82      158.39     10.47 o 
  -3   9   9     2089.20     2218.01     45.63 o 
  -2   9   9      561.33      600.91     36.88 o 
  -1   9   9     1690.61     1703.13     88.00 o 
   0   9   9      521.10      521.45     29.55 o 
   1   9   9        0.44       10.45      5.96 o 
   2   9   9      300.19      331.99     26.21 o 
   3   9   9        2.14        8.51      3.39 o 
   4   9   9       57.37       66.53      5.94 o 
   5   9   9        0.97        6.16      2.63 o 
   6   9   9       31.44       26.20      5.38 o 
   7   9   9       14.38       15.86      3.20 o 
  -9  10   9       15.92       13.41      3.70 o 
  -8  10   9       22.53       28.43      4.40 o 
  -7  10   9        2.42        0.87      2.72 o 
  -6  10   9       70.94       88.97      9.44 o 
  -5  10   9      278.65      287.66     10.89 o 
  -4  10   9      109.49       95.97      6.52 o 
  -3  10   9      562.00      698.74     25.63 o 
  -2  10   9      253.72      263.91     25.58 o 
  -1  10   9      178.24      181.23     18.62 o 
   0  10   9       19.56       32.75      5.04 o 
   1  10   9      910.90      849.66     86.57 o 
   2  10   9      144.12      171.93     20.33 o 
   3  10   9      174.06      199.89     15.74 o 
   4  10   9      151.05      170.05     13.04 o 
   5  10   9       21.71       25.98      6.39 o 
   6  10   9       48.12       48.99     10.35 o 
   7  10   9        6.30        5.06      2.09 o 
  -9  11   9      168.38      150.24     24.83 o 
  -8  11   9        9.82       10.07      3.07 o 
  -7  11   9       72.60       84.56      8.84 o 
  -6  11   9      243.29      274.66     21.62 o 
  -5  11   9      315.43      303.60     18.19 o 
  -4  11   9        2.84        3.72      2.86 o 
  -3  11   9       54.03       60.51      4.35 o 
  -2  11   9       81.91       81.45      8.45 o 
  -1  11   9      543.34      536.93     29.46 o 
   0  11   9       11.79       10.35      1.64 o 
   1  11   9      649.03      609.52     42.22 o 
   2  11   9       25.13       16.79      3.31 o 
   3  11   9      528.74      582.91     30.24 o 
   4  11   9        1.20       12.31      3.35 o 
   5  11   9      186.10      203.81     19.25 o 
   6  11   9      185.96      179.73     26.14 o 
   7  11   9        3.32        6.63      3.15 o 
  -9  12   9       41.56       33.89      5.18 o 
  -8  12   9       82.56       74.22     10.24 o 
  -7  12   9       27.77       26.08      4.16 o 
  -6  12   9       22.73       25.53      3.40 o 
  -5  12   9       54.91       48.07     10.94 o 
  -4  12   9      420.02      364.54     12.17 o 
  -3  12   9        3.66        9.12      1.82 o 
  -2  12   9      566.81      528.46     19.51 o 
  -1  12   9      205.53      184.43     13.22 o 
   0  12   9       10.77        9.15      2.43 o 
   1  12   9      818.07      770.09     49.93 o 
   2  12   9       28.62       36.93      5.88 o 
   3  12   9      122.07      132.58     14.76 o 
   4  12   9       47.58       51.77      6.11 o 
   5  12   9       59.94       54.89      7.36 o 
   6  12   9        0.99        7.17      4.27 o 
  -9  13   9       65.32       53.91      7.25 o 
  -8  13   9       24.40       17.82      4.37 o 
  -7  13   9       32.48       34.08      5.07 o 
  -6  13   9       92.29      117.96     12.12 o 
  -5  13   9      517.75      569.12     21.43 o 
  -4  13   9        0.93        3.71      2.23 o 
  -3  13   9      151.55      137.98      8.21 o 
  -2  13   9       31.84       34.82      3.47 o 
  -1  13   9        4.38       -0.29      1.66 o 
   0  13   9       79.46       81.15      6.11 o 
   1  13   9        1.50        6.50      3.64 o 
   2  13   9      149.82      154.49     12.09 o 
   3  13   9       83.64       91.57     13.41 o 
   4  13   9       19.23       28.07      4.46 o 
   5  13   9      195.57      194.15     15.22 o 
   6  13   9       49.71       46.23      5.56 o 
  -9  14   9       12.74       17.32      6.04 o 
  -8  14   9      400.89      431.18     81.43 o 
  -7  14   9      189.85      185.50     20.02 o 
  -6  14   9       37.90       30.58      5.11 o 
  -5  14   9      509.60      536.97     23.49 o 
  -4  14   9      175.64      193.75     28.25 o 
  -3  14   9        1.98        2.40      1.52 o 
  -2  14   9        3.04        2.93      1.16 o 
  -1  14   9       51.90       53.94      4.79 o 
   0  14   9        5.98        5.29      1.61 o 
   1  14   9        7.88        3.74      2.09 o 
   2  14   9       13.56        8.00      2.63 o 
   3  14   9      139.27      160.15     15.23 o 
   4  14   9      189.80      180.23     12.02 o 
   5  14   9        6.95       16.59      5.04 o 
   6  14   9       40.18       43.30      4.49 o 
  -9  15   9       11.54       15.88      4.17 o 
  -8  15   9       13.04       10.89      4.42 o 
  -7  15   9       19.33       25.79      6.57 o 
  -6  15   9        0.94        1.60      2.79 o 
  -5  15   9      207.39      240.32     23.01 o 
  -4  15   9       22.20       31.00      3.97 o 
  -3  15   9       27.37       27.48      2.98 o 
  -2  15   9       37.56       32.11      3.23 o 
  -1  15   9      240.28      237.14     14.22 o 
   0  15   9      278.74      280.02     11.39 o 
   1  15   9       74.15       64.32      5.33 o 
   2  15   9        3.26        6.94      2.63 o 
   3  15   9      263.06      272.07     18.20 o 
   4  15   9       11.11        9.95      3.49 o 
   5  15   9       15.55       11.98      4.21 o 
   6  15   9        1.54        0.00      2.74 o 
  -9  16   9        7.20        6.45      1.85 o 
  -8  16   9       35.68       37.83      5.21 o 
  -7  16   9       23.55       29.88      4.07 o 
  -6  16   9       23.77       32.52      3.75 o 
  -5  16   9       64.23       59.31      6.48 o 
  -4  16   9      197.65      200.89     21.13 o 
  -3  16   9        4.51        1.02      1.22 o 
  -2  16   9      175.02      192.06     13.28 o 
  -1  16   9        1.91        2.87      1.53 o 
   0  16   9      132.07      145.66      9.34 o 
   1  16   9        2.82        3.04      1.90 o 
   2  16   9       27.23       27.50      2.91 o 
   3  16   9       70.19       75.60      6.95 o 
   4  16   9        1.63        0.86      2.14 o 
   5  16   9        5.31        8.10      2.51 o 
   6  16   9       11.53        7.75      2.62 o 
  -8  17   9        3.74        3.28      3.19 o 
  -7  17   9        0.10        1.81      3.03 o 
  -6  17   9       15.23       24.95      5.26 o 
  -5  17   9        8.43       17.49      2.77 o 
  -4  17   9      127.26      147.50     15.60 o 
  -3  17   9       12.50       13.91      1.67 o 
  -2  17   9       96.05      101.21     12.70 o 
  -1  17   9      184.76      165.13     13.06 o 
   0  17   9      110.76      121.85     10.11 o 
   1  17   9       19.45       18.92      3.13 o 
   2  17   9       10.73        8.64      2.58 o 
   3  17   9       81.53       84.77      8.16 o 
   4  17   9        2.33        2.37      1.98 o 
   5  17   9        0.05       -0.16      2.71 o 
  -8  18   9        2.22        5.84      2.07 o 
  -7  18   9        1.32       -4.20      4.20 o 
  -6  18   9       98.21       90.06     13.05 o 
  -5  18   9      253.91      290.02     20.36 o 
  -4  18   9       27.40       33.68      4.58 o 
  -3  18   9       63.62       74.31      6.31 o 
  -2  18   9      272.00      322.87     19.16 o 
  -1  18   9      150.73      142.59     11.20 o 
   0  18   9       50.37       61.34      5.73 o 
   1  18   9      168.93      177.17     13.51 o 
   2  18   9      125.45      120.36     10.27 o 
   3  18   9        2.59        6.27      3.27 o 
   4  18   9      119.07      107.57      9.74 o 
   5  18   9       28.38       17.46      2.92 o 
  -8  19   9        2.58        2.28      2.94 o 
  -7  19   9       18.56       19.79      4.09 o 
  -6  19   9      238.04      256.21     28.19 o 
  -5  19   9        2.07        4.78      2.25 o 
  -4  19   9       13.41       13.10      2.62 o 
  -3  19   9       43.96       49.66      5.41 o 
  -2  19   9       75.92       85.16      7.96 o 
  -1  19   9       77.01       68.61      5.03 o 
   0  19   9       90.92       84.00      6.04 o 
   1  19   9        0.01        2.39      1.53 o 
   2  19   9        3.15        2.72      1.98 o 
   3  19   9       19.84       20.16      3.22 o 
   4  19   9        9.68        8.48      2.76 o 
   5  19   9       37.68       38.06      4.47 o 
  -8  20   9       32.37       32.30      4.24 o 
  -7  20   9       76.87       89.97     10.74 o 
  -6  20   9       36.13       31.26      5.82 o 
  -5  20   9        1.82        5.44      2.58 o 
  -4  20   9       56.94       59.58      5.73 o 
  -3  20   9      142.87      155.70     12.09 o 
  -2  20   9       35.67       37.71      4.06 o 
  -1  20   9        4.94        3.46      1.81 o 
   0  20   9        0.10        1.26      1.99 o 
   1  20   9       59.24       59.23      5.87 o 
   2  20   9      133.10      120.06      9.32 o 
   3  20   9       24.09       18.92      3.39 o 
   4  20   9        7.68        5.09      2.44 o 
   5  20   9       20.77       14.73      2.91 o 
  -7  21   9       43.72       59.58      7.70 o 
  -6  21   9       88.65      103.79     13.97 o 
  -5  21   9        2.28        1.24      4.55 o 
  -4  21   9        0.18        5.37      2.43 o 
  -3  21   9       67.31       62.59      6.09 o 
  -2  21   9       38.51       32.95      4.01 o 
  -1  21   9       32.32       26.38      3.60 o 
   0  21   9       58.71       56.21      5.44 o 
   1  21   9       70.59       62.49      5.18 o 
   2  21   9        0.38        2.23      1.51 o 
   3  21   9       57.30       46.43      5.20 o 
   4  21   9        0.93        5.13      2.99 o 
  -7  22   9      166.94      179.53     16.99 o 
  -6  22   9        0.60        4.97      2.24 o 
  -5  22   9       63.21       70.06      7.92 o 
  -4  22   9       68.93       88.79      8.30 o 
  -3  22   9      139.21      157.46     13.44 o 
  -2  22   9       20.10       15.14      3.15 o 
  -1  22   9       22.94       26.76      3.39 o 
   0  22   9        8.95        2.64      1.26 o 
   1  22   9       11.76       13.25      2.12 o 
   2  22   9        0.10        1.21      1.70 o 
   3  22   9       93.09       86.16      9.70 o 
   4  22   9      103.64       79.83      7.99 o 
  -6  23   9        9.71        8.99      3.09 o 
  -5  23   9        1.03        2.19      1.67 o 
  -4  23   9       18.48       18.57      3.27 o 
  -3  23   9        0.02       -0.13      3.13 o 
  -2  23   9        1.99        7.27      2.78 o 
  -1  23   9        8.19        5.78      2.20 o 
   0  23   9       65.66       58.57      5.18 o 
   1  23   9       14.56        6.85      1.99 o 
   2  23   9       34.49       34.84      3.45 o 
   3  23   9       23.53       21.99      2.99 o 
   4  23   9        0.09        3.51      1.61 o 
  -6  24   9        4.57       11.73      3.57 o 
  -5  24   9        5.97        1.26      3.68 o 
  -4  24   9       11.10        7.18      2.52 o 
  -3  24   9       93.04       89.03      9.22 o 
  -2  24   9       29.64       29.98      5.29 o 
  -1  24   9       20.84       15.24      2.77 o 
   0  24   9       13.33        9.48      2.09 o 
   1  24   9       59.91       47.35      4.53 o 
   2  24   9      105.59       95.84      8.34 o 
   3  24   9        4.19        6.47      1.64 o 
  -5  25   9       27.69       29.79      5.66 o 
  -4  25   9       19.82       29.07      3.97 o 
  -3  25   9        3.35        8.58      3.08 o 
  -2  25   9        1.83        3.93      2.87 o 
  -1  25   9       23.25       23.05      3.54 o 
   0  25   9       17.89       11.99      3.01 o 
   1  25   9        1.82        1.74      1.52 o 
   2  25   9        1.02        1.12      2.16 o 
   3  25   9       22.44       15.51      3.57 o 
  -5  26   9      122.71      117.95     13.70 o 
  -4  26   9        5.69        7.02      3.41 o 
  -3  26   9      221.78      220.95     23.74 o 
  -2  26   9      195.98      210.34     18.90 o 
  -1  26   9       21.65       21.64      3.05 o 
   0  26   9       51.16       48.50      6.39 o 
   1  26   9       51.25       56.35      8.81 o 
   2  26   9      106.92       90.69     10.16 o 
  -4  27   9        0.33        1.90      2.38 o 
  -3  27   9        6.99        7.61      2.28 o 
  -2  27   9        6.05        2.23      3.00 o 
  -1  27   9        2.87        2.62      3.19 o 
   0  27   9        2.20        6.64      2.64 o 
   1  27   9        3.99        8.89      3.45 o 
  -3  28   9       23.40       27.26      3.94 o 
  -2  28   9        9.14        9.75      2.75 o 
  -1  28   9       29.87       35.92      5.64 o 
   0  28   9        0.33       -3.32      3.75 o 
  -9   0  10        0.29       -4.87      4.87 o 
  -8   0  10       84.09       87.07     23.22 o 
  -7   0  10        9.03        6.12      1.70 o 
  -6   0  10      806.66      804.17     84.85 o 
  -5   0  10     1029.70     1076.65     92.61 o 
  -4   0  10       13.67       11.70      3.02 o 
  -3   0  10     1652.18     1622.09    100.58 o 
  -2   0  10     4027.62     4001.62     45.56 o 
  -1   0  10      222.69      181.60     49.14 o 
   0   0  10     1349.32     1493.07     59.82 o 
   1   0  10      809.93      804.42     88.54 o 
   2   0  10        0.17       -0.47      7.74 o 
   3   0  10       55.60       39.18      6.91 o 
   4   0  10        4.34       -0.82      4.05 o 
   6   0  10       12.50       23.02      6.22 o 
  -9   1  10        6.33        4.86      3.45 o 
  -8   1  10       20.15       13.95      3.42 o 
  -7   1  10       29.68       21.19      2.85 o 
  -6   1  10        3.06        5.82      4.76 o 
  -5   1  10       47.39       57.95      5.65 o 
  -4   1  10       18.12       20.26      2.67 o 
  -3   1  10       34.58       45.44      4.62 o 
  -2   1  10      199.95      216.10     15.74 o 
  -1   1  10      255.96      242.78     15.50 o 
   0   1  10       61.08       68.02     17.06 o 
   1   1  10        0.09        4.82      7.51 o 
   2   1  10       55.17       62.96      8.91 o 
   3   1  10        0.07        3.22      3.11 o 
   4   1  10       94.62       88.05      9.23 o 
   5   1  10       32.49       36.20      5.75 o 
   6   1  10        0.91        8.49      2.48 o 
  -9   2  10       26.22       22.40      9.09 o 
  -8   2  10      131.28      122.17     14.51 o 
  -7   2  10       67.57       74.26      7.93 o 
  -6   2  10      124.17      102.59     13.19 o 
  -5   2  10        9.30        9.43      2.32 o 
  -4   2  10      377.99      315.86     15.51 o 
  -3   2  10      534.39      542.97     28.87 o 
  -2   2  10       80.71       83.44      6.50 o 
  -1   2  10        9.44        4.79      3.17 o 
   0   2  10       65.94       87.06     11.25 o 
   1   2  10      381.19      423.05     22.29 o 
   2   2  10      218.04      211.63     26.80 o 
   3   2  10       29.60       29.65      4.59 o 
   4   2  10       27.66       35.49      6.90 o 
   5   2  10      121.72      122.36     13.71 o 
   6   2  10       29.14       32.57      7.95 o 
 -10   3  10       32.28       24.27      6.57 o 
  -9   3  10        0.54        8.21      3.84 o 
  -8   3  10       26.94       23.92      3.29 o 
  -7   3  10       89.86       86.80     11.33 o 
  -6   3  10      121.55      107.08     11.55 o 
  -5   3  10      573.75      532.09     24.71 o 
  -4   3  10       74.38       76.48      6.02 o 
  -3   3  10      505.17      471.51     25.91 o 
  -2   3  10      796.13      793.83     39.03 o 
  -1   3  10      184.13      176.79     13.67 o 
   0   3  10      253.77      259.54     22.73 o 
   1   3  10      182.95      215.13     44.09 o 
   2   3  10        5.84       -0.18      8.03 o 
   3   3  10        2.13       -0.12      3.40 o 
   4   3  10       12.11       33.25      9.91 o 
   5   3  10       96.63       99.73     10.57 o 
   6   3  10       73.96       72.59     13.34 o 
 -10   4  10        1.20       12.11      3.61 o 
  -9   4  10      137.67      128.12     36.59 o 
  -8   4  10       96.72       91.65     11.36 o 
  -7   4  10       36.73       37.64      5.20 o 
  -6   4  10      147.59      124.36     12.57 o 
  -5   4  10      535.85      552.24     60.56 o 
  -4   4  10       42.96       46.66      4.21 o 
  -3   4  10       63.64       77.31     12.77 o 
  -2   4  10       62.53       63.12      5.62 o 
  -1   4  10      112.70      101.70      8.24 o 
   0   4  10       21.00       27.06      5.43 o 
   1   4  10       51.05       54.26      6.34 o 
   2   4  10       94.33      110.92      9.31 o 
   3   4  10      328.67      386.87     30.69 o 
   4   4  10       80.29      110.08     14.86 o 
   5   4  10        3.68        9.47      3.72 o 
   6   4  10      218.66      202.41     31.31 o 
  -9   5  10       49.56       35.51     11.29 o 
  -8   5  10       29.43       34.29      4.98 o 
  -7   5  10       61.70       58.14      6.03 o 
  -6   5  10       58.62       52.81      5.37 o 
  -5   5  10      110.81      106.05      8.89 o 
  -4   5  10      129.35      115.14      9.80 o 
  -3   5  10      171.72      168.10     14.57 o 
  -2   5  10       63.94       66.56      5.78 o 
  -1   5  10      112.70       94.73      6.91 o 
   0   5  10      194.77      266.15     43.98 o 
   1   5  10      113.97      122.06     13.63 o 
   2   5  10       12.01       13.46      3.89 o 
   3   5  10       16.28       21.26      6.60 o 
   4   5  10      304.88      363.68     30.59 o 
   5   5  10       13.65       11.24      4.06 o 
   6   5  10       27.13       41.92      9.09 o 
  -9   6  10       18.12       19.43      4.24 o 
  -8   6  10       23.28       24.30      5.60 o 
  -7   6  10      151.67      130.99     14.41 o 
  -6   6  10        9.04        7.00      2.36 o 
  -5   6  10       24.83       16.82      1.75 o 
  -4   6  10      108.93      111.85      8.39 o 
  -3   6  10      348.55      398.05     18.97 o 
  -2   6  10      165.36      159.04     11.38 o 
  -1   6  10       18.84       14.04      2.44 o 
   0   6  10      829.49      907.90     34.15 o 
   1   6  10      199.49      213.49     25.92 o 
   2   6  10        0.18        2.92      3.73 o 
   3   6  10        7.63       13.00      3.74 o 
   4   6  10       11.32       26.07      7.18 o 
   5   6  10        6.41       17.62      4.75 o 
   6   6  10       68.88       64.24      6.23 o 
  -9   7  10        2.82        4.00      1.44 o 
  -8   7  10        0.72        0.70      3.69 o 
  -7   7  10       69.17       69.13      8.02 o 
  -6   7  10       92.84       90.79      8.54 o 
  -5   7  10        7.21        7.90      1.89 o 
  -4   7  10        3.77       -0.16      2.11 o 
  -3   7  10       39.64       47.89      4.56 o 
  -2   7  10        1.76        5.48      2.03 o 
  -1   7  10      289.32      306.34     17.40 o 
   0   7  10       16.23       23.42      5.48 o 
   1   7  10      182.10      191.39     20.45 o 
   2   7  10       42.86       51.55      5.25 o 
   3   7  10        0.00        6.68      5.51 o 
   4   7  10      113.92      132.88     19.65 o 
   5   7  10       56.07       67.57      6.96 o 
   6   7  10        7.17        7.79      2.73 o 
  -9   8  10        3.11        3.40      2.35 o 
  -8   8  10        0.05       -0.15      3.14 o 
  -7   8  10       96.26      108.04     13.18 o 
  -6   8  10      184.77      174.42     16.40 o 
  -5   8  10       93.34       98.78      9.27 o 
  -4   8  10       20.37       25.03      2.68 o 
  -3   8  10      555.11      571.15     17.81 o 
  -2   8  10      454.32      441.91     22.26 o 
  -1   8  10        0.10        7.14      1.94 o 
   0   8  10      968.97      975.76     74.51 o 
   1   8  10      578.92      610.62     33.02 o 
   2   8  10       30.79       36.56      5.46 o 
   3   8  10      213.32      187.28     32.60 o 
   4   8  10       92.62      110.37     16.30 o 
   5   8  10       15.87       18.00      6.16 o 
   6   8  10        0.19        0.30      3.40 o 
  -9   9  10       11.97       11.55      3.18 o 
  -8   9  10       39.37       34.53      7.07 o 
  -7   9  10       85.01       77.67     10.23 o 
  -6   9  10       20.84       14.85      2.08 o 
  -5   9  10      340.31      340.72     25.11 o 
  -4   9  10      166.66      151.98     11.19 o 
  -3   9  10        1.89        3.25      1.79 o 
  -2   9  10       26.11       29.86      3.71 o 
  -1   9  10      230.26      242.29     17.42 o 
   0   9  10      146.57      118.07     34.27 o 
   1   9  10        0.40        4.58      6.04 o 
   2   9  10       74.31       82.66      9.70 o 
   4   9  10       70.87       84.77      9.53 o 
   5   9  10       85.04       78.75     21.08 o 
   6   9  10        2.35        3.70      3.12 o 
  -9  10  10       40.13       36.63      5.35 o 
  -8  10  10      105.95      102.70     16.06 o 
  -7  10  10        2.70        2.21      2.60 o 
  -6  10  10        4.69        2.51      2.01 o 
  -5  10  10       52.52       45.79      4.34 o 
  -4  10  10        0.86        4.48      2.76 o 
  -3  10  10      264.75      236.93     15.06 o 
  -2  10  10      210.95      155.97     13.62 o 
  -1  10  10       20.74       19.33      3.61 o 
   0  10  10      314.45      280.06     20.64 o 
   1  10  10       82.31       83.79      7.09 o 
   2  10  10        2.26        4.34      3.05 o 
   3  10  10       12.16       10.85      6.86 o 
   4  10  10        0.31        6.37      3.66 o 
   5  10  10       64.40       80.23     11.57 o 
   6  10  10        0.19        4.70      2.81 o 
  -9  11  10        1.70        6.07      3.07 o 
  -8  11  10       20.48       17.05      6.50 o 
  -7  11  10        0.19       -0.90      2.66 o 
  -6  11  10       50.80       54.59      5.41 o 
  -5  11  10      118.33      124.88     11.21 o 
  -4  11  10      236.75      241.39     23.49 o 
  -3  11  10       81.57       75.73      7.11 o 
  -2  11  10      176.25      162.85     11.26 o 
  -1  11  10      941.55      975.40     38.22 o 
   0  11  10      150.71      153.35     13.72 o 
   1  11  10        2.55       -0.77      3.69 o 
   2  11  10       57.12       62.21      7.51 o 
   3  11  10      190.16      185.74     15.26 o 
   4  11  10       19.54       22.68      3.50 o 
   5  11  10      142.06      131.59     13.05 o 
   6  11  10        0.51        2.45      7.01 o 
  -9  12  10      154.40      135.78     26.01 o 
  -8  12  10      306.35      300.75     34.94 o 
  -7  12  10        1.13        5.07      2.73 o 
  -6  12  10       62.90       66.31      8.87 o 
  -5  12  10      106.12      121.92     16.45 o 
  -4  12  10       77.52       82.36     10.87 o 
  -3  12  10       38.54       30.44      3.53 o 
  -2  12  10       30.06       19.81      2.63 o 
  -1  12  10      228.45      238.24     18.55 o 
   0  12  10        4.18        5.24      1.56 o 
   1  12  10       54.81       51.89      6.33 o 
   2  12  10       49.44       47.88      7.50 o 
   3  12  10       68.25       62.14      9.38 o 
   4  12  10       75.93       63.56      7.10 o 
   5  12  10        6.99       15.10      3.92 o 
   6  12  10       90.92       93.72      9.86 o 
  -9  13  10      120.51      114.42     16.59 o 
  -8  13  10       20.10       18.59      4.45 o 
  -7  13  10      249.35      251.59     39.46 o 
  -6  13  10       63.56       51.73      6.59 o 
  -5  13  10        0.17       -1.34      2.79 o 
  -4  13  10       27.63       23.21      2.72 o 
  -3  13  10      123.73      105.56      8.59 o 
  -2  13  10        5.22        4.94      1.36 o 
  -1  13  10       98.23       79.14      6.43 o 
   0  13  10       16.41       14.75      2.27 o 
   1  13  10       61.64       66.32      8.30 o 
   2  13  10       68.23       65.32      7.89 o 
   3  13  10       39.06       46.02      5.23 o 
   4  13  10       55.38       49.35      6.38 o 
   5  13  10       44.71       40.48      4.60 o 
  -8  14  10       29.58       40.38      5.04 o 
  -7  14  10       73.38       79.12     11.03 o 
  -6  14  10        1.23        9.40      3.43 o 
  -5  14  10       51.04       56.20      5.88 o 
  -4  14  10        9.30       13.03      2.70 o 
  -3  14  10       47.57       63.29      7.39 o 
  -2  14  10       25.96       25.48      2.70 o 
  -1  14  10       61.01       48.77      5.16 o 
   0  14  10        2.59        5.07      1.59 o 
   1  14  10       60.91       63.26      5.85 o 
   2  14  10       35.56       32.86      3.52 o 
   3  14  10        8.80        1.91      2.33 o 
   4  14  10       20.56       21.18      3.49 o 
   5  14  10        7.50        5.97      2.50 o 
  -8  15  10       15.23       18.00      3.97 o 
  -7  15  10      136.50      146.80     15.95 o 
  -6  15  10       41.64       43.90      7.68 o 
  -5  15  10        0.21        0.35      2.40 o 
  -4  15  10        5.22        4.59      2.41 o 
  -3  15  10      270.01      236.55     21.96 o 
  -2  15  10        7.25        2.58      1.50 o 
  -1  15  10       68.20       55.39      5.37 o 
   0  15  10       27.14       23.90      2.91 o 
   1  15  10        4.70        7.33      2.36 o 
   2  15  10        5.47        9.41      2.92 o 
   3  15  10       29.85       25.96      5.31 o 
   4  15  10       43.44       41.06      4.48 o 
   5  15  10       23.25       32.96      5.40 o 
  -8  16  10       10.95        5.41      2.33 o 
  -7  16  10       31.50       40.92      6.24 o 
  -6  16  10      205.25      215.28     19.47 o 
  -5  16  10        0.12       -0.58      6.42 o 
  -4  16  10       70.83       73.32      6.89 o 
  -3  16  10      137.94      153.81     16.40 o 
  -2  16  10        7.24       16.16      2.26 o 
  -1  16  10      157.27      161.59     14.61 o 
   0  16  10      155.64      164.28     15.72 o 
   1  16  10      114.71       99.26      7.74 o 
   2  16  10       28.64       25.72      4.21 o 
   3  16  10       99.33       77.13      7.69 o 
   4  16  10        0.04        3.57      2.28 o 
   5  16  10        1.57        5.47      2.68 o 
  -8  17  10        7.50        8.54      2.57 o 
  -7  17  10       10.99       12.35      4.03 o 
  -6  17  10       33.53       32.66      4.40 o 
  -5  17  10       87.66       97.71      9.51 o 
  -4  17  10      204.55      220.16     20.03 o 
  -3  17  10        6.08        3.97      3.36 o 
  -2  17  10      255.56      226.46     20.64 o 
  -1  17  10      407.40      367.67     22.11 o 
   0  17  10      171.91      155.89     13.28 o 
   1  17  10       79.92       92.46      7.26 o 
   2  17  10      108.38      104.39     13.12 o 
   3  17  10        0.48        5.20      2.65 o 
   4  17  10        3.78        2.54      2.76 o 
   5  17  10        3.88        3.02      3.01 o 
  -7  18  10        0.30        4.02      4.89 o 
  -6  18  10       14.80       12.22      3.01 o 
  -5  18  10       13.81       13.14      3.65 o 
  -4  18  10       75.33       75.12      7.05 o 
  -3  18  10       30.12       36.35      3.52 o 
  -2  18  10        5.57        4.83      2.72 o 
  -1  18  10      145.33      121.04     16.05 o 
   0  18  10        0.01        3.61      1.89 o 
   1  18  10       16.44       16.38      2.44 o 
   2  18  10        3.72        3.53      2.70 o 
   3  18  10        9.95        9.89      3.06 o 
   4  18  10        0.92       -0.47      2.81 o 
  -7  19  10       11.99        5.24      3.29 o 
  -6  19  10      145.90      131.99     14.69 o 
  -5  19  10      183.63      199.14     19.25 o 
  -4  19  10       36.82       43.64      6.91 o 
  -3  19  10       17.40       16.09      2.49 o 
  -2  19  10       63.30       73.45      6.30 o 
  -1  19  10      329.44      305.21     22.06 o 
   0  19  10      323.26      299.78     19.10 o 
   1  19  10        2.57        6.16      1.50 o 
   2  19  10      119.87      109.40     10.12 o 
   3  19  10       15.90       15.23      3.23 o 
   4  19  10        2.02        7.13      2.83 o 
  -7  20  10        0.87        4.11      2.27 o 
  -6  20  10       71.50       87.62      9.49 o 
  -5  20  10      142.74      151.83     11.83 o 
  -4  20  10       46.32       40.99      4.96 o 
  -3  20  10        0.07        0.91      2.18 o 
  -2  20  10        5.03        2.46      2.18 o 
  -1  20  10      156.15      138.11     11.81 o 
   0  20  10       57.59       56.09      6.18 o 
   1  20  10      119.07       99.51      9.12 o 
   2  20  10       47.25       46.86      5.67 o 
   3  20  10       60.85       54.13      5.99 o 
   4  20  10        0.54        2.85      3.05 o 
  -6  21  10      201.52      206.38     21.94 o 
  -5  21  10       54.66       73.90      9.86 o 
  -4  21  10       41.10       50.43      7.39 o 
  -3  21  10       21.78       12.41      2.55 o 
  -2  21  10        3.29        3.09      2.66 o 
  -1  21  10        0.02       -0.10      1.94 o 
   0  21  10        4.42        2.20      1.98 o 
   1  21  10      166.71      159.83     13.61 o 
   2  21  10       51.46       48.29      4.94 o 
   3  21  10       11.21       10.45      3.12 o 
  -6  22  10       14.47       23.44      3.97 o 
  -5  22  10       45.47       43.03      6.91 o 
  -4  22  10       23.01       18.59      2.74 o 
  -3  22  10       41.49       45.41      5.56 o 
  -2  22  10        0.00        2.25      2.68 o 
  -1  22  10        0.24        0.95      2.21 o 
   0  22  10        6.36        8.97      2.12 o 
   1  22  10        0.00        3.24      2.07 o 
   2  22  10        2.99        3.90      4.15 o 
   3  22  10        0.14        3.44      2.15 o 
  -6  23  10       58.78       62.57      6.13 o 
  -5  23  10       10.10       12.70      2.67 o 
  -4  23  10        0.44        2.79      4.71 o 
  -3  23  10        2.25        7.04      2.68 o 
  -2  23  10        1.69        2.63      2.01 o 
  -1  23  10        2.13        5.36      3.58 o 
   0  23  10       28.77       26.39      4.53 o 
   1  23  10       39.60       36.95      4.71 o 
   2  23  10        0.31        2.18      2.53 o 
  -5  24  10       99.46      107.83      9.06 o 
  -4  24  10       10.62       13.89      5.24 o 
  -3  24  10       96.29      111.94     13.14 o 
  -2  24  10       20.67       23.44      4.88 o 
  -1  24  10        2.63        4.33      2.20 o 
   0  24  10       81.43       80.44     12.45 o 
   1  24  10       28.52       21.33      2.85 o 
   2  24  10        0.15        0.71      2.65 o 
  -4  25  10      122.65      121.78     12.55 o 
  -3  25  10        1.04        3.58      2.75 o 
  -2  25  10      115.32      108.86     10.50 o 
  -1  25  10      148.23      151.95     20.61 o 
   0  25  10       12.16        8.33      2.90 o 
   1  25  10        2.81        0.71      4.96 o 
  -3  26  10        3.37        5.95      2.24 o 
  -2  26  10        0.74        2.86      3.24 o 
  -1  26  10       11.71        5.48      3.18 o 
   0  26  10       27.45       24.10      4.63 o 
  -9   1  11       23.05       25.04      8.68 o 
  -8   1  11        5.44        3.97      3.69 o 
  -7   1  11       59.91       63.75      7.32 o 
  -6   1  11      133.96      129.60     10.14 o 
  -5   1  11      221.46      229.34     16.95 o 
  -4   1  11      192.54      169.00     12.03 o 
  -3   1  11       41.68       44.36      4.17 o 
  -2   1  11       66.98       52.13      4.33 o 
  -1   1  11      220.24      234.27     27.11 o 
   0   1  11      315.52      391.15     23.35 o 
   1   1  11       99.59      108.65      9.17 o 
   2   1  11       80.36       78.36      7.95 o 
   3   1  11        7.59       12.81      3.69 o 
   4   1  11       36.75       48.26     14.66 o 
   5   1  11        0.00        6.10      3.47 o 
   6   1  11       11.89       15.29      2.72 o 
  -9   2  11      125.46      119.73     29.90 o 
  -8   2  11        5.67        5.37      2.88 o 
  -7   2  11      288.94      265.97     25.09 o 
  -6   2  11       65.98       61.71      8.47 o 
  -5   2  11       16.29       16.57      2.69 o 
  -4   2  11      180.07      182.43      8.74 o 
  -3   2  11      419.28      370.73     22.95 o 
  -2   2  11       23.35       28.14      3.05 o 
  -1   2  11      346.32      333.27     16.87 o 
   0   2  11      553.60      650.26     74.99 o 
   1   2  11       17.86       28.46      4.46 o 
   2   2  11      211.54      240.31     18.25 o 
   3   2  11       49.83       58.57      9.47 o 
   4   2  11       67.93       79.80     11.51 o 
   5   2  11       47.75       39.81      4.68 o 
   6   2  11        0.18       -3.98      3.98 o 
  -9   3  11       28.66       32.01      6.86 o 
  -8   3  11        1.38        2.21      1.52 o 
  -7   3  11       91.96       98.87      7.43 o 
  -6   3  11      166.92      142.26     11.42 o 
  -5   3  11        0.98        1.60      1.85 o 
  -4   3  11        5.94        7.01      2.58 o 
  -3   3  11        3.33        6.42      2.56 o 
  -2   3  11        0.36        2.38      1.24 o 
  -1   3  11        0.27        3.69      3.29 o 
   0   3  11      479.16      515.00     39.03 o 
   1   3  11      181.26      189.60     12.46 o 
   2   3  11        7.65        7.05      3.12 o 
   3   3  11      283.96      290.24     30.98 o 
   4   3  11      272.96      296.11     34.83 o 
   5   3  11       37.91       40.43      5.40 o 
   6   3  11       23.19       26.65      3.37 o 
  -9   4  11        0.45       13.66      5.80 o 
  -8   4  11        2.85        3.28      2.48 o 
  -7   4  11       11.08        8.16      2.61 o 
  -6   4  11        0.09        2.67      1.19 o 
  -5   4  11        0.14        0.91      1.42 o 
  -4   4  11       69.62       69.01      7.50 o 
  -3   4  11       20.89       13.94      1.80 o 
  -2   4  11      145.48      135.61     12.16 o 
  -1   4  11       26.60       22.14      3.34 o 
   0   4  11        3.56        5.16      6.39 o 
   1   4  11       10.65        8.35      2.63 o 
   2   4  11        6.68        2.33      2.64 o 
   4   4  11        1.57        6.63      6.51 o 
   5   4  11        1.05        4.95      2.33 o 
   6   4  11        0.02        0.84      3.88 o 
  -9   5  11        0.21        5.69      6.51 o 
  -8   5  11       39.96       36.71      6.61 o 
  -7   5  11        0.51       -0.89      2.67 o 
  -6   5  11        0.18        1.06      1.50 o 
  -5   5  11        1.02        2.16      1.64 o 
  -4   5  11       42.99       45.11      3.79 o 
  -3   5  11       24.55       25.25      2.45 o 
  -2   5  11      214.08      230.60     12.87 o 
  -1   5  11       57.42       56.05      5.32 o 
   0   5  11        4.72        3.80      2.95 o 
   1   5  11       37.98       48.89      5.73 o 
   2   5  11       20.02       22.40      7.45 o 
   3   5  11       98.69      116.64     12.73 o 
   4   5  11      185.39      211.60     23.07 o 
   5   5  11       19.45       54.53     13.43 o 
  -9   6  11      156.88      184.64     37.76 o 
  -8   6  11        8.60       16.45      3.97 o 
  -7   6  11       62.03       60.39      6.66 o 
  -6   6  11      127.43      141.92     14.61 o 
  -5   6  11        1.23        3.25      2.52 o 
  -4   6  11       17.57       20.46      2.20 o 
  -3   6  11      196.32      184.05     13.92 o 
  -2   6  11        8.53        7.31      3.33 o 
  -1   6  11        1.44        8.28      3.14 o 
   0   6  11      103.39      101.81      9.75 o 
   1   6  11       76.00       72.22      7.58 o 
   2   6  11       36.90       43.07      6.67 o 
   3   6  11      354.78      380.42     39.50 o 
   4   6  11        9.20       14.13      6.10 o 
   5   6  11      214.08      225.50     22.55 o 
  -9   7  11       25.82       24.45      4.84 o 
  -8   7  11        1.91        5.14      1.95 o 
  -7   7  11       11.07        9.87      2.04 o 
  -6   7  11      162.14      161.57     14.33 o 
  -5   7  11      332.24      341.77     18.86 o 
  -4   7  11        0.27        4.06      1.41 o 
  -3   7  11        0.08        3.78      1.68 o 
  -2   7  11      150.14      151.13     12.82 o 
  -1   7  11      557.50      516.34     67.62 o 
   0   7  11       27.93       33.35      4.14 o 
   1   7  11       30.77       43.75      7.40 o 
   2   7  11      250.34      276.00     19.61 o 
   3   7  11       11.05        7.74      7.15 o 
   4   7  11       99.31       92.33      8.84 o 
   5   7  11       21.23       13.42      4.65 o 
  -9   8  11       48.16       36.18     10.31 o 
  -8   8  11       46.01       44.50      5.81 o 
  -7   8  11        7.93        5.20      2.52 o 
  -6   8  11       18.15       20.15      3.03 o 
  -5   8  11        7.30       19.05      5.50 o 
  -4   8  11       20.28       21.61      3.76 o 
  -3   8  11      278.15      293.02     15.43 o 
  -2   8  11        8.01       10.90      2.76 o 
  -1   8  11      175.53      187.81     42.60 o 
   0   8  11        2.10       10.48      4.22 o 
   1   8  11      108.02      111.96     11.93 o 
   2   8  11       33.48       49.88      8.61 o 
   3   8  11      220.45      207.35     16.27 o 
   4   8  11       34.90       42.04     13.02 o 
   5   8  11       89.28       70.36      8.73 o 
  -9   9  11       42.70       37.15      5.38 o 
  -8   9  11        5.71        5.60      2.95 o 
  -7   9  11       67.15       59.28      9.95 o 
  -6   9  11      124.32      146.72     24.33 o 
  -5   9  11      271.37      255.31     22.85 o 
  -4   9  11       10.10        8.19      2.03 o 
  -3   9  11       25.86       24.99      3.00 o 
  -2   9  11       20.62       19.92      2.86 o 
  -1   9  11      938.40      816.10    100.02 o 
   0   9  11      117.11      131.36     13.70 o 
   1   9  11       47.60       53.42      8.02 o 
   2   9  11      435.70      483.56     38.92 o 
   3   9  11        4.38        7.56      3.68 o 
   4   9  11      156.23      164.91     14.98 o 
   5   9  11       32.01       34.99      5.63 o 
  -8  10  11       70.60       64.42     11.96 o 
  -7  10  11       64.85       64.76      6.41 o 
  -6  10  11      109.19      111.67     13.94 o 
  -5  10  11        2.39        5.32      2.31 o 
  -4  10  11      211.47      192.47     17.45 o 
  -3  10  11      208.29      212.35     13.41 o 
  -2  10  11       34.09       46.06      5.80 o 
  -1  10  11      482.89      428.58     34.51 o 
   0  10  11      500.44      546.41     27.16 o 
   1  10  11        4.04        0.09      2.35 o 
   3  10  11       29.10       21.71      4.05 o 
   4  10  11        8.08        7.17      4.43 o 
   5  10  11       37.48       34.05      4.47 o 
  -8  11  11       56.26       57.65     10.76 o 
  -7  11  11      270.54      292.81     23.35 o 
  -6  11  11       13.52       12.13      3.10 o 
  -5  11  11       67.81       65.50      7.84 o 
  -4  11  11       58.01       54.76      5.36 o 
  -3  11  11       64.45       54.13      5.76 o 
  -2  11  11       90.30       79.59      9.27 o 
  -1  11  11      276.54      276.61     52.33 o 
   0  11  11      277.33      296.64     18.91 o 
   1  11  11       19.36       14.26      3.77 o 
   2  11  11      177.45      162.40     17.83 o 
   3  11  11       79.77       76.54      7.33 o 
   4  11  11       35.71       38.07      5.78 o 
   5  11  11        5.99        8.33      2.48 o 
  -8  12  11       69.90       65.42     10.39 o 
  -7  12  11        5.25        4.02      2.81 o 
  -6  12  11        5.04        8.12      2.03 o 
  -5  12  11       18.88        6.62      7.77 o 
  -4  12  11       10.18        7.07      3.04 o 
  -3  12  11        0.48        1.36      1.62 o 
  -2  12  11       89.26       82.66      5.43 o 
  -1  12  11       18.67       18.58      8.30 o 
   0  12  11       12.93       17.89      5.20 o 
   1  12  11        2.57        7.78      4.20 o 
   2  12  11       28.48       32.67      5.80 o 
   3  12  11        2.48       -0.34      3.01 o 
   4  12  11        0.05        4.01      7.10 o 
   5  12  11        0.18        3.34      2.32 o 
  -8  13  11       10.79        6.91      4.09 o 
  -7  13  11       58.87       56.65      8.37 o 
  -6  13  11        9.35       12.73      6.66 o 
  -5  13  11       20.43       20.13      2.52 o 
  -4  13  11       10.00        7.22      2.27 o 
  -3  13  11       70.12       66.82      7.60 o 
  -2  13  11       38.76       38.59      3.88 o 
  -1  13  11      120.28       97.43      9.28 o 
   0  13  11      258.64      267.05     21.53 o 
   1  13  11      177.54      162.55     16.15 o 
   2  13  11       73.16       70.86      7.59 o 
   3  13  11       28.92       32.96      4.45 o 
   4  13  11       66.70       77.60      8.13 o 
  -8  14  11       48.60       40.89      6.77 o 
  -7  14  11        0.08       -3.39      5.59 o 
  -6  14  11       33.58       49.88      5.86 o 
  -5  14  11       56.25       52.92      6.49 o 
  -4  14  11       39.32       29.95     12.84 o 
  -3  14  11       26.70       22.52      3.04 o 
  -2  14  11       64.33       69.01      6.62 o 
  -1  14  11      225.28      195.11     18.62 o 
   0  14  11        6.43       13.48      3.63 o 
   1  14  11      167.87      171.74     15.30 o 
   2  14  11       48.78       50.03     11.14 o 
   3  14  11        3.85        3.97      1.98 o 
   4  14  11        2.91        3.32      3.51 o 
  -7  15  11        1.89       -0.36      4.39 o 
  -6  15  11      190.87      197.65     22.71 o 
  -5  15  11      112.22      103.32     15.17 o 
  -4  15  11      112.68      110.36     13.41 o 
  -3  15  11      106.89      117.63     11.37 o 
  -2  15  11      643.64      775.01     41.97 o 
  -1  15  11       14.75       16.08      2.92 o 
   0  15  11      149.05      159.41     14.69 o 
   1  15  11       72.57       63.79      7.92 o 
   2  15  11        9.38        6.03      2.39 o 
   3  15  11       19.64       15.30      3.23 o 
   4  15  11        0.78        7.70      2.89 o 
  -7  16  11       68.24       55.18      6.82 o 
  -6  16  11        5.37        3.91      2.84 o 
  -5  16  11        6.26       -1.81      4.81 o 
  -4  16  11       41.82       48.28      5.62 o 
  -3  16  11      186.31      207.18     15.31 o 
  -2  16  11       63.55       62.83      6.14 o 
  -1  16  11        9.06       11.12      2.86 o 
   0  16  11       39.41       33.81      4.52 o 
   1  16  11       87.67       72.10     10.10 o 
   2  16  11        0.70        1.74      2.66 o 
   3  16  11        0.32        4.43      2.79 o 
   4  16  11        0.34        3.21      3.49 o 
  -7  17  11        2.61        7.22      3.28 o 
  -6  17  11       50.83       59.79     10.40 o 
  -5  17  11      187.85      190.24     16.88 o 
  -4  17  11       90.69       83.00      9.93 o 
  -3  17  11       43.75       48.03      6.00 o 
  -2  17  11      235.15      258.87     18.04 o 
  -1  17  11      173.95      162.79     13.67 o 
   0  17  11       13.28       13.39      3.26 o 
   1  17  11      185.51      158.96     16.12 o 
   2  17  11        8.05       10.34      3.32 o 
   3  17  11        6.98        5.68      1.95 o 
  -7  18  11      141.33      144.03     19.50 o 
  -6  18  11       71.33       85.61      9.72 o 
  -5  18  11        4.64        6.19      2.46 o 
  -4  18  11      221.46      221.97     19.19 o 
  -3  18  11      164.42      161.69     14.93 o 
  -2  18  11       11.68        3.54      2.18 o 
  -1  18  11       72.14       55.33      6.69 o 
   0  18  11       88.22       70.77      6.64 o 
   1  18  11      101.97      100.64      9.98 o 
   2  18  11        5.27        3.50      3.69 o 
   3  18  11       23.86       22.84      4.67 o 
  -6  19  11        2.00        4.52      2.04 o 
  -5  19  11       67.19       67.61      7.06 o 
  -4  19  11       32.18       37.03      4.52 o 
  -3  19  11       19.35       10.55      2.80 o 
  -2  19  11       16.64       19.19      3.69 o 
  -1  19  11       29.86       25.13      3.66 o 
   0  19  11        5.39        2.37      1.39 o 
   1  19  11        0.61        2.05      2.96 o 
   2  19  11        0.50        0.65      2.34 o 
   3  19  11       90.14       70.82      7.69 o 
  -6  20  11        0.24       -0.32      2.56 o 
  -5  20  11       36.37       48.38      5.48 o 
  -4  20  11       66.86       62.83      8.98 o 
  -3  20  11       40.32       30.86      4.19 o 
  -2  20  11        9.78        7.97      1.85 o 
  -1  20  11        0.02       -2.67      2.67 o 
   0  20  11       20.78        8.35      1.55 o 
   1  20  11       31.37       32.75      3.90 o 
   2  20  11       58.14       61.22      6.37 o 
  -5  21  11       34.13       31.47      4.20 o 
  -4  21  11       23.72       21.86      4.46 o 
  -3  21  11        7.35       10.31      3.50 o 
  -2  21  11        7.02        5.22      1.90 o 
  -1  21  11       23.87       10.13      5.84 o 
   0  21  11       22.87       20.99      3.81 o 
   1  21  11        3.72        7.71      2.39 o 
   2  21  11        0.01        3.48      2.51 o 
  -5  22  11       49.05       60.79      5.57 o 
  -4  22  11        4.93        8.94      3.08 o 
  -3  22  11       13.91       16.87      3.00 o 
  -2  22  11       32.03       34.81      7.10 o 
  -1  22  11      129.05      113.35     12.92 o 
   0  22  11       13.63        9.22      2.82 o 
   1  22  11        2.72        4.01      2.39 o 
  -4  23  11       53.50       55.53      5.81 o 
  -3  23  11       10.81       17.55      3.45 o 
  -2  23  11      175.82      161.79     18.13 o 
  -1  23  11       19.51       19.75      3.91 o 
   0  23  11        6.04       17.25     10.38 o 
   1  23  11       53.29       44.67      7.33 o 
  -3  24  11       20.03       19.69      3.62 o 
  -2  24  11        0.06        1.72      6.85 o 
  -1  24  11        1.17        5.81      3.64 o 
   0  24  11        2.26        3.70      4.28 o 
  -8   0  12      116.15      112.76     22.28 o 
  -7   0  12      292.18      326.30     60.63 o 
  -6   0  12       15.04       12.14      3.87 o 
  -5   0  12       44.73       57.74      9.82 o 
  -4   0  12      243.51      236.86     33.84 o 
  -3   0  12      386.46      329.42     32.32 o 
  -2   0  12      101.36      115.69     18.47 o 
  -1   0  12      796.28      885.92     67.84 o 
   1   0  12      168.78      181.09     19.31 o 
   2   0  12       20.38       15.54      5.02 o 
   3   0  12       54.20       49.55     12.90 o 
   4   0  12      104.18      107.68     14.41 o 
   5   0  12        1.90        2.56      3.76 o 
  -8   1  12       13.82       19.81      8.85 o 
  -7   1  12       51.02       45.18     10.70 o 
  -6   1  12       93.60       84.24      9.81 o 
  -5   1  12       33.54       39.49      4.24 o 
  -4   1  12       53.20       42.62      4.55 o 
  -3   1  12      124.48      114.22      9.08 o 
  -2   1  12      391.44      384.86     28.43 o 
  -1   1  12       32.86       48.02      8.97 o 
   0   1  12      507.48      524.53     33.25 o 
   1   1  12       24.64       43.21      7.74 o 
   2   1  12       42.74       49.45      5.41 o 
   3   1  12       56.62       70.70      6.13 o 
   4   1  12        6.30        3.75      3.00 o 
   5   1  12       23.94       27.08      3.99 o 
  -8   2  12      103.16       90.12     28.20 o 
  -7   2  12       14.03       15.69      4.40 o 
  -6   2  12       60.25       52.35      5.95 o 
  -5   2  12       25.71       19.35      2.25 o 
  -4   2  12       84.98       80.77      7.92 o 
  -3   2  12       17.90       26.80      2.87 o 
  -2   2  12        0.69        5.36      1.52 o 
  -1   2  12        0.64        3.87      3.06 o 
   0   2  12       46.01       61.92     13.43 o 
   1   2  12       59.94       76.76     11.40 o 
   2   2  12       12.66       14.60      9.15 o 
   3   2  12        0.01        9.80      4.62 o 
   4   2  12        0.66        6.86      2.51 o 
   5   2  12       14.72       21.40     11.20 o 
  -8   3  12       21.73       24.22      6.57 o 
  -7   3  12      154.15      141.21     14.36 o 
  -6   3  12       66.77       75.21      8.51 o 
  -5   3  12       27.10       18.32      2.72 o 
  -4   3  12       90.48       78.32      8.02 o 
  -3   3  12       33.69       34.32      3.30 o 
  -2   3  12       66.84       64.12      7.35 o 
  -1   3  12      110.28       99.74     11.66 o 
   0   3  12       63.45       68.68     10.22 o 
   1   3  12      268.13      241.99     45.21 o 
   2   3  12        0.03       17.47      4.73 o 
   3   3  12      142.67      167.72     12.91 o 
   4   3  12       11.58       21.58     10.61 o 
  -8   4  12        4.28        7.25      3.69 o 
  -7   4  12       22.73       29.94      6.17 o 
  -6   4  12       11.44       10.35      3.29 o 
  -5   4  12        1.67        2.59      1.98 o 
  -4   4  12       15.17        8.22      1.79 o 
  -3   4  12       30.09       29.52      2.99 o 
  -2   4  12      118.66      126.19     12.54 o 
  -1   4  12       50.83       62.02      8.04 o 
   0   4  12       45.03       52.19      5.50 o 
   1   4  12      166.12      176.94     22.84 o 
   2   4  12      468.68      518.80     40.48 o 
   3   4  12        1.49       12.42      6.54 o 
   4   4  12      270.15      284.50     42.92 o 
  -8   5  12        0.39       11.51      3.69 o 
  -7   5  12       25.23       28.49      3.59 o 
  -6   5  12        3.99        3.87      1.65 o 
  -5   5  12       54.99       55.68      5.56 o 
  -4   5  12       24.43       15.31      2.77 o 
  -3   5  12      103.07      119.08      8.52 o 
  -2   5  12       51.38       46.53      6.53 o 
  -1   5  12      211.20      247.93     21.83 o 
   0   5  12       24.69       35.07      5.34 o 
   1   5  12       52.55       65.47      9.89 o 
   2   5  12       23.66       29.53      6.43 o 
   3   5  12       57.78       66.24      8.41 o 
   4   5  12       73.00       89.89     24.57 o 
  -8   6  12       56.74       56.51      7.14 o 
  -7   6  12        1.98        4.27      2.64 o 
  -6   6  12       10.37        6.51      2.19 o 
  -5   6  12       83.38       84.11      7.80 o 
  -4   6  12      139.51      127.84     11.44 o 
  -3   6  12       12.79       14.92      2.42 o 
  -2   6  12       74.67       62.62      5.58 o 
  -1   6  12       33.32       31.48      5.99 o 
   0   6  12       97.24       98.40      8.96 o 
   1   6  12      158.08      141.38     15.14 o 
   2   6  12       88.97       95.56      9.13 o 
   3   6  12       20.69       24.39      7.56 o 
   4   6  12       61.99       52.71     11.73 o 
  -8   7  12        3.00        4.54      4.15 o 
  -7   7  12        0.02        5.39      2.38 o 
  -6   7  12        2.57        1.16      2.38 o 
  -5   7  12        0.19        7.66      3.24 o 
  -4   7  12        7.83        5.07      1.91 o 
  -3   7  12        0.29        2.73      1.75 o 
  -2   7  12        2.48        0.68      2.16 o 
  -1   7  12       29.01       43.05      4.58 o 
   0   7  12       15.37       29.72      4.12 o 
   1   7  12       73.03       74.64     11.26 o 
   2   7  12        1.96        3.13      6.92 o 
   3   7  12       48.58       52.85      5.90 o 
   4   7  12       97.90       92.09     11.44 o 
  -8   8  12      152.83      163.11     28.69 o 
  -7   8  12      142.21      136.04     14.45 o 
  -6   8  12        7.10        9.39      3.05 o 
  -5   8  12      373.78      429.02     47.93 o 
  -4   8  12      240.61      265.06     14.50 o 
  -3   8  12       13.41       12.20      2.67 o 
  -2   8  12       25.01       18.68      2.38 o 
  -1   8  12       11.94        6.97      2.36 o 
   0   8  12      138.50      169.48     18.86 o 
   1   8  12      115.41      121.45     15.90 o 
   2   8  12        0.99        1.26      2.29 o 
   3   8  12        7.01       14.54      6.22 o 
   4   8  12        8.43       14.85      4.55 o 
  -8   9  12        0.02       -2.79      4.26 o 
  -7   9  12        2.99       11.32      2.74 o 
  -6   9  12      152.99      145.70     16.70 o 
  -5   9  12      216.93      235.17     22.53 o 
  -4   9  12       55.56       69.05     11.31 o 
  -3   9  12      126.74      127.92     10.54 o 
  -2   9  12        8.34        9.46      1.71 o 
  -1   9  12        2.83       -2.00      2.66 o 
   0   9  12       86.66      107.39     11.31 o 
   1   9  12      101.92      104.89     12.93 o 
   2   9  12        0.93        5.38      2.96 o 
   3   9  12       66.89       54.02      6.06 o 
   4   9  12       15.19        9.31      4.46 o 
  -8  10  12       44.56       39.00      7.68 o 
  -7  10  12       17.29       19.51      3.40 o 
  -6  10  12       86.30       97.45     13.08 o 
  -5  10  12       38.09       41.66      6.57 o 
  -4  10  12        1.37        1.42      2.25 o 
  -3  10  12       40.71       39.83      3.65 o 
  -2  10  12        0.15        1.89      1.67 o 
  -1  10  12        0.01        4.43      3.18 o 
   0  10  12       54.52       60.21     10.13 o 
   1  10  12       66.81       74.35     17.12 o 
   2  10  12        1.48        4.89      4.46 o 
   3  10  12       35.76       41.22     10.73 o 
   4  10  12       25.69       19.97      4.00 o 
  -7  11  12       36.65       31.60      3.97 o 
  -6  11  12      177.82      187.38     22.22 o 
  -5  11  12      108.18       99.83     10.98 o 
  -4  11  12       21.43       12.23      3.01 o 
  -3  11  12       37.32       38.56      3.85 o 
  -2  11  12       82.12       66.05      6.20 o 
  -1  11  12      109.41      100.53     11.02 o 
   0  11  12       38.71       48.66      5.27 o 
   1  11  12      269.16      257.82     50.72 o 
   2  11  12        7.22       10.45      6.45 o 
   3  11  12       66.13       56.00      6.37 o 
   4  11  12        0.22        3.19      3.57 o 
  -7  12  12        3.41        5.59      3.75 o 
  -6  12  12       11.87       15.73      4.92 o 
  -5  12  12        0.12       -3.56      3.56 o 
  -4  12  12       40.86       27.98      3.34 o 
  -3  12  12        1.97        2.69      2.14 o 
  -2  12  12      115.31      102.15      8.08 o 
  -1  12  12      222.14      202.13     16.21 o 
   0  12  12        0.73        4.70      6.77 o 
   1  12  12      336.41      315.34     53.36 o 
   2  12  12       75.27       83.84     10.80 o 
   3  12  12       28.30       26.56      6.28 o 
  -7  13  12        3.61        5.09      2.01 o 
  -6  13  12        0.00        2.96      3.59 o 
  -5  13  12        9.90        7.27      3.00 o 
  -4  13  12       29.45       27.12      3.66 o 
  -3  13  12       45.44       41.58      3.44 o 
  -2  13  12       12.24        6.48      1.76 o 
  -1  13  12      262.98      277.93     13.22 o 
   0  13  12      237.45      240.61     21.59 o 
   1  13  12       36.48       27.30      8.91 o 
   2  13  12      109.84      102.69     12.26 o 
   3  13  12       30.00       27.32      4.63 o 
  -7  14  12       93.08       82.10      9.90 o 
  -6  14  12        3.09        9.81      2.40 o 
  -5  14  12       86.40       96.33     23.31 o 
  -4  14  12       73.64       70.39      8.42 o 
  -3  14  12        6.35        4.63      2.02 o 
  -2  14  12       19.72       18.55      2.85 o 
  -1  14  12       20.47       21.32      5.92 o 
   0  14  12       12.59       15.23      5.55 o 
   1  14  12        7.36        4.85      2.49 o 
   2  14  12       21.80       19.33      4.16 o 
   3  14  12        0.00        4.38      3.30 o 
  -7  15  12       25.67       15.54      6.10 o 
  -6  15  12        5.26        6.68      3.61 o 
  -5  15  12       18.03       21.42      3.95 o 
  -4  15  12        7.08       10.58      4.08 o 
  -3  15  12       19.11       18.51      2.72 o 
  -2  15  12       54.80       44.74      4.63 o 
  -1  15  12      119.61      108.73     12.71 o 
   0  15  12      271.61      302.39     19.89 o 
   1  15  12       12.89       18.23      2.69 o 
   2  15  12      165.84      178.04     13.48 o 
   3  15  12      166.71      157.50     15.80 o 
  -6  16  12       10.61       11.36      6.39 o 
  -5  16  12      144.67      146.59     19.44 o 
  -4  16  12      339.99      370.03     23.07 o 
  -3  16  12       25.18       23.94      3.46 o 
  -2  16  12       71.47       55.15      5.34 o 
  -1  16  12      279.34      262.87     21.72 o 
   0  16  12       52.19       59.13      7.57 o 
   1  16  12        4.94        4.75      2.38 o 
   2  16  12       19.40       28.50      4.37 o 
  -6  17  12      196.65      188.43     23.40 o 
  -5  17  12      155.25      134.86     38.82 o 
  -4  17  12        2.32        6.23      2.47 o 
  -3  17  12       73.45       69.75      6.03 o 
  -2  17  12       65.98       57.42      6.06 o 
  -1  17  12       12.29       11.94      3.28 o 
   0  17  12        5.02        4.36      2.19 o 
   1  17  12       34.38       25.41      3.17 o 
   2  17  12        0.74        5.59      2.29 o 
  -5  18  12       23.52       37.69      6.73 o 
  -4  18  12       38.03       45.18      4.62 o 
  -3  18  12        0.28        5.42      4.20 o 
  -2  18  12       19.75        7.26      4.13 o 
  -1  18  12        8.76       10.76      2.68 o 
   0  18  12       76.30       60.75      7.38 o 
   1  18  12       48.33       43.49      5.63 o 
   2  18  12        0.62        1.00      4.91 o 
  -5  19  12      245.64      274.83     27.23 o 
  -4  19  12        1.77        5.54      2.29 o 
  -3  19  12      221.65      217.02     29.93 o 
  -2  19  12       52.89       63.73      8.30 o 
  -1  19  12       18.25       10.38      2.93 o 
   0  19  12       41.37       29.62      4.34 o 
   1  19  12        4.36        8.04      2.55 o 
  -4  20  12       63.80       62.74      7.36 o 
  -3  20  12        3.45        4.00      4.60 o 
  -2  20  12      197.86      185.94     21.07 o 
  -1  20  12       69.63       73.32     10.23 o 
   0  20  12       46.57       38.69      6.87 o 
   1  20  12       81.18       77.09     10.48 o 
  -4  21  12        4.72        7.88      5.44 o 
  -3  21  12        0.16        6.18      4.10 o 
  -2  21  12        1.69        4.66      5.45 o 
  -1  21  12       46.90       44.53      7.78 o 
   0  21  12       34.27       20.10      7.33 o 
  -2  22  12        0.65        1.22      2.62 o 
  -7   1  13      212.50      230.40     40.09 o 
  -6   1  13      291.19      275.35     23.15 o 
  -5   1  13        0.36        7.29      2.72 o 
  -4   1  13      116.64      125.32     13.58 o 
  -3   1  13       41.05       34.75      4.29 o 
  -2   1  13       40.86       29.84      3.69 o 
  -1   1  13       18.80       19.39      4.54 o 
   0   1  13      143.07      137.95     15.51 o 
   1   1  13        6.39        7.66     12.49 o 
   2   1  13      117.79      125.16     11.75 o 
   3   1  13        0.73       11.06      3.78 o 
  -7   2  13       47.27       52.61     10.37 o 
  -6   2  13       94.14       99.41     11.37 o 
  -5   2  13      334.35      342.37     17.64 o 
  -4   2  13        1.89        5.89      2.57 o 
  -3   2  13        8.68        9.53      2.48 o 
  -2   2  13       30.18       29.46      4.78 o 
  -1   2  13       35.14       41.04      5.18 o 
   0   2  13       31.25       37.04      7.37 o 
   1   2  13      124.09      122.35     13.91 o 
   2   2  13        4.33       12.55      7.56 o 
   3   2  13      171.01      179.79     18.31 o 
  -7   3  13        2.48        4.15      2.01 o 
  -6   3  13        1.94        3.20      1.81 o 
  -5   3  13       23.09       24.12      3.77 o 
  -4   3  13       29.67       25.01      2.65 o 
  -3   3  13        3.28        7.06      2.35 o 
  -2   3  13      154.55      164.50     15.82 o 
  -1   3  13      369.76      393.74     18.37 o 
   0   3  13       62.67       69.90      6.82 o 
   1   3  13       31.27       28.03      8.97 o 
   2   3  13       35.10       41.54      5.67 o 
  -7   4  13        3.35        6.59      2.49 o 
  -6   4  13        1.51        3.90      1.51 o 
  -5   4  13       55.63       56.79      6.49 o 
  -4   4  13        0.01        1.73      1.85 o 
  -3   4  13        1.70        3.55      2.28 o 
  -2   4  13       33.77       28.68      5.03 o 
  -1   4  13       14.29       27.79      6.53 o 
   0   4  13       77.02       71.77      9.42 o 
   1   4  13        0.04        3.61      2.98 o 
   2   4  13       23.61       22.19      9.73 o 
   3   4  13        0.57        2.26      3.39 o 
  -7   5  13        8.03       -0.38      3.43 o 
  -6   5  13        0.93        4.08      1.99 o 
  -5   5  13       53.36       56.42      7.50 o 
  -4   5  13       15.06       16.08      2.02 o 
  -3   5  13       50.76       48.35      6.49 o 
  -2   5  13      122.36      119.77     15.60 o 
  -1   5  13       89.92      107.78      8.95 o 
   0   5  13       64.36       70.29      7.05 o 
   1   5  13       19.99       21.65      4.31 o 
   2   5  13       84.79       86.84     12.39 o 
   3   5  13      135.75      120.05     13.65 o 
  -7   6  13        9.28        9.17      2.94 o 
  -6   6  13       81.71       82.45     10.37 o 
  -5   6  13       27.93       23.89      4.12 o 
  -4   6  13       25.30       31.28      3.15 o 
  -3   6  13       41.10       43.52      5.97 o 
  -2   6  13       45.82       49.14      6.43 o 
  -1   6  13        3.16        3.40      4.81 o 
   0   6  13       67.22       72.96      7.25 o 
   1   6  13       57.22       58.21      5.93 o 
   2   6  13       12.21       14.62      4.00 o 
   3   6  13       31.27       27.21      8.38 o 
  -7   7  13      219.37      189.56     27.41 o 
  -6   7  13      114.48      113.95     23.63 o 
  -5   7  13       16.39       18.24      4.13 o 
  -4   7  13       55.29       50.89      7.18 o 
  -3   7  13      331.11      334.96     30.02 o 
  -2   7  13        3.29        4.97      2.38 o 
  -1   7  13       93.30       96.71      8.65 o 
   0   7  13        0.10        2.97      2.62 o 
   1   7  13        0.59        7.66      5.28 o 
   2   7  13        8.06        7.33      4.34 o 
   3   7  13        0.76        4.45      3.51 o 
  -7   8  13       31.23       29.45      6.95 o 
  -6   8  13       47.58       57.80      8.72 o 
  -5   8  13        0.93        0.10      2.30 o 
  -4   8  13       94.76      102.70     11.35 o 
  -3   8  13       12.62       13.11      3.00 o 
  -2   8  13        1.12        2.66      2.14 o 
  -1   8  13       12.42       13.51      2.44 o 
   0   8  13       22.23       24.40      3.81 o 
   1   8  13       88.04       87.97      9.45 o 
   2   8  13        3.37        4.39      2.88 o 
   3   8  13        8.18       14.01      3.11 o 
  -7   9  13      196.94      197.49     36.32 o 
  -6   9  13      242.02      243.21     28.96 o 
  -5   9  13        0.68        7.03      3.90 o 
  -4   9  13       64.82       59.37      6.59 o 
  -3   9  13       56.26       49.36      4.64 o 
  -2   9  13        2.12        2.29      2.67 o 
  -1   9  13       37.09       38.64      5.17 o 
   0   9  13        0.10        2.42      3.68 o 
   1   9  13        8.48        9.67      3.30 o 
   2   9  13        0.82       -1.99      3.85 o 
   3   9  13        6.33        9.97      3.34 o 
  -7  10  13       11.54       10.31      3.51 o 
  -6  10  13       98.79       97.26      8.43 o 
  -5  10  13      135.53      134.68     16.06 o 
  -4  10  13       42.82       38.92      3.87 o 
  -3  10  13        0.56        2.93      1.66 o 
  -2  10  13       47.91       50.91      6.75 o 
  -1  10  13        0.73        2.59      2.48 o 
   0  10  13        0.01       -0.14      2.87 o 
   1  10  13        3.68        5.12      3.91 o 
   2  10  13       11.07        8.72      3.33 o 
  -6  11  13       10.08        9.84      9.21 o 
  -5  11  13       12.80        6.97      3.16 o 
  -4  11  13       14.46       14.55      2.46 o 
  -3  11  13        0.00       -1.20      3.46 o 
  -2  11  13       84.96       88.92     10.95 o 
  -1  11  13      118.94      120.17     12.84 o 
   0  11  13       34.12       29.89      4.94 o 
   1  11  13        0.51        3.75      3.07 o 
   2  11  13       97.24       90.98      8.42 o 
  -6  12  13       11.02       10.02      3.34 o 
  -5  12  13        7.17        9.23     10.64 o 
  -4  12  13       10.90        6.55      3.00 o 
  -3  12  13       84.49       64.45      9.13 o 
  -2  12  13        0.09        3.36      7.81 o 
  -1  12  13        3.45        3.53      3.38 o 
   0  12  13        9.57        5.72      3.25 o 
   1  12  13       85.84       76.90      8.27 o 
   2  12  13        0.17       10.50      4.81 o 
  -6  13  13       14.07       12.10      2.57 o 
  -5  13  13       61.31       64.41     12.31 o 
  -4  13  13        1.78        3.67      1.71 o 
  -3  13  13        2.92        3.70      2.98 o 
  -2  13  13       33.11       24.49      6.07 o 
  -1  13  13      194.34      186.42     17.88 o 
   0  13  13       12.41       16.89      5.30 o 
   1  13  13        1.18       12.61      4.21 o 
   2  13  13       77.66       65.84      7.48 o 
  -5  14  13       22.76       24.71      6.56 o 
  -4  14  13        1.29        5.87      3.94 o 
  -3  14  13       82.85       86.77     13.92 o 
  -2  14  13      235.99      239.72     30.42 o 
  -1  14  13        0.01        6.99      4.31 o 
   0  14  13      205.66      197.22     16.68 o 
   1  14  13      180.37      188.70     18.18 o 
  -5  15  13       69.39       79.84     12.74 o 
  -4  15  13       50.90       54.44      7.98 o 
  -3  15  13      146.07      128.88     21.97 o 
  -2  15  13        1.32        6.87      3.58 o 
  -1  15  13       34.36       32.25      7.01 o 
   0  15  13       19.32       17.21      3.95 o 
   1  15  13       32.12       33.05      4.57 o 
  -5  16  13       25.89       21.78      4.71 o 
  -4  16  13       72.25       68.74      9.25 o 
  -3  16  13        3.55        2.86      2.02 o 
  -2  16  13        2.38        6.63      6.24 o 
  -1  16  13        4.18        1.94      2.06 o 
   0  16  13        2.18        4.61      2.73 o 
  -4  17  13       59.57       49.43     23.92 o 
  -3  17  13      131.42      146.03     23.03 o 
  -2  17  13        8.17       12.42      4.17 o 
  -1  17  13       27.85       25.30      4.68 o 
   0  17  13        0.07        1.17      3.99 o 
  -3  18  13       11.45        8.28      3.28 o 
  -2  18  13      148.37      175.47     27.77 o 
  -1  18  13       32.41       24.06      6.15 o 
  -6   0  14      181.51      181.59     36.30 o 
  -5   0  14      311.77      292.45     49.63 o 
  -4   0  14       17.08       19.88      4.13 o 
  -3   0  14       14.02       10.96      2.88 o 
  -2   0  14        5.79        7.67      2.68 o 
  -1   0  14        0.09        0.53      3.25 o 
   0   0  14       35.69       20.66     16.27 o 
   2   0  14       30.11       38.80      6.20 o 
  -6   1  14        0.68        3.18      1.97 o 
  -5   1  14       49.60       42.91     11.01 o 
  -4   1  14       21.47       23.18      2.86 o 
  -3   1  14        4.71        9.27      3.09 o 
  -2   1  14       12.52       11.45      2.55 o 
  -1   1  14       58.09       56.81      7.15 o 
   0   1  14        1.82        6.74      4.46 o 
   1   1  14       46.74       49.02      6.39 o 
   2   1  14        2.11       -1.29      3.74 o 
  -6   2  14        3.82        7.38      3.30 o 
  -5   2  14      126.01      111.48     14.54 o 
  -4   2  14       55.53       47.43      5.92 o 
  -3   2  14        5.86        1.41      2.41 o 
  -2   2  14        0.47        4.86      3.09 o 
  -1   2  14      108.70       89.53     11.02 o 
   0   2  14       47.85       39.43      4.28 o 
   1   2  14        8.65        1.39      3.38 o 
   2   2  14        0.91        0.69      4.41 o 
  -6   3  14        0.20        2.47      1.49 o 
  -5   3  14        3.49        6.04      4.64 o 
  -4   3  14       12.07        8.63      2.27 o 
  -3   3  14       20.97       15.12      2.69 o 
  -2   3  14        1.44        1.18      2.73 o 
  -1   3  14        2.98        6.99      4.62 o 
   0   3  14       25.45       17.27      4.60 o 
   1   3  14       17.30       20.32      4.18 o 
   2   3  14       11.93       15.38      5.70 o 
  -6   4  14        8.26        7.60      2.63 o 
  -5   4  14       20.66       24.70      3.32 o 
  -4   4  14      140.05      122.04     12.04 o 
  -3   4  14       50.20       47.62      6.16 o 
  -2   4  14       10.07        6.77      3.40 o 
  -1   4  14       69.59       86.98     10.87 o 
   0   4  14      238.07      245.42     25.27 o 
   1   4  14       49.79       41.74      6.12 o 
   2   4  14       39.13       42.71      5.31 o 
  -6   5  14       34.16       37.26      6.57 o 
  -5   5  14       68.24       66.84      7.75 o 
  -4   5  14       22.41       20.67      5.52 o 
  -3   5  14        0.22        2.59      1.83 o 
  -2   5  14      108.69      104.51     10.48 o 
  -1   5  14       79.22       75.35     12.26 o 
   0   5  14        1.75        7.24      4.60 o 
   1   5  14       19.00       16.37      2.90 o 
  -6   6  14       10.84       10.57      3.25 o 
  -5   6  14       45.99       45.55      5.24 o 
  -4   6  14      113.02      123.05     14.44 o 
  -3   6  14        0.81        0.21      2.85 o 
  -2   6  14       30.02       33.78      4.46 o 
  -1   6  14        3.17        4.64      3.91 o 
   0   6  14       18.38       23.09      3.65 o 
   1   6  14        8.73       10.49      3.17 o 
  -6   7  14       96.32      112.27     15.16 o 
  -5   7  14      130.04      111.94     14.94 o 
  -4   7  14        5.32        7.78      3.22 o 
  -3   7  14       99.74       97.57      9.94 o 
  -2   7  14       64.55       52.66      5.87 o 
  -1   7  14       27.03       20.22      3.01 o 
   0   7  14        0.31       -0.14      3.21 o 
   1   7  14        6.25        7.20      2.87 o 
  -5   8  14       80.77       75.77     10.20 o 
  -4   8  14       13.00        7.17      2.88 o 
  -3   8  14        1.94        4.46      4.72 o 
  -2   8  14        4.00        2.77      1.91 o 
  -1   8  14       10.26       10.19      3.07 o 
   0   8  14        6.25        1.85      3.25 o 
   1   8  14        0.02        4.98      4.19 o 
  -5   9  14       17.80       25.05      8.38 o 
  -4   9  14       19.24       19.60      3.66 o 
  -3   9  14        8.84        5.58      2.64 o 
  -2   9  14       16.36       13.27      2.40 o 
  -1   9  14        0.17        1.77      2.75 o 
   0   9  14       15.24       19.35      3.50 o 
   1   9  14        0.60        3.13      2.34 o 
  -5  10  14        1.09        6.25      4.06 o 
  -4  10  14       51.58       42.34      5.44 o 
  -3  10  14       52.03       45.01      5.96 o 
  -2  10  14       13.27       11.92      3.51 o 
  -1  10  14       47.61       37.93      4.61 o 
   0  10  14        0.31        3.67      2.16 o 
  -4  11  14        0.04        4.05      4.72 o 
  -3  11  14        0.00        5.02      2.75 o 
  -2  11  14        8.31        8.32      2.33 o 
  -1  11  14        0.07        6.16      4.13 o 
   0  11  14       49.68       48.46      6.99 o 
  -4  12  14      120.22      128.76     20.38 o 
  -3  12  14       94.54       96.99     14.59 o 
  -2  12  14        2.18        7.09      2.32 o 
  -1  12  14      160.35      162.52     19.40 o 
   0  12  14       78.19       69.12      8.52 o 
  -3  13  14        5.49        6.61      4.15 o 
  -2  13  14      118.45      107.67     12.64 o 
  -1  13  14       64.07       60.55      8.56 o 
  -2  14  14       16.14       22.33      5.80 o 
  -4   1  15       83.46       76.04      8.64 o 
  -3   1  15       95.21       88.27      9.95 o 
  -2   1  15        6.68       15.55      3.66 o 
  -1   1  15        3.01        8.95      2.54 o 
  -4   2  15       11.62       12.29      2.92 o 
  -3   2  15       30.70       28.12      5.66 o 
  -2   2  15       74.10       89.02     10.09 o 
  -1   2  15      177.58      149.81     15.45 o 
  -4   3  15       15.92       19.74      3.07 o 
  -3   3  15      147.93      135.52     16.75 o 
  -2   3  15       48.14       46.35      4.99 o 
  -1   3  15        0.00        5.22      3.39 o 
  -3   4  15        0.07        2.25      2.29 o 
  -2   4  15        3.25        6.56      3.48 o 
  -1   4  15        3.18        2.38      2.36 o 
  -3   5  15       54.34       49.46      7.94 o 
  -2   5  15      156.27      172.37     14.62 o 
  -2   6  15       57.62       51.25      6.40 o 
                                                 
